# Supplementary material for: Effect of preservation on fish morphology over time: Implications for morphological studies
Source: PLoS One. 2019 Mar 21;14(3):e0213915. doi: 10.1371/journal.pone.0213915 (PMC6428252; doi:10.1371/journal.pone.0213915)
Supplement: S1 Fig — Mean of each principle components axis 1 and 2 for each species: A) C. venusta, B) G. geiseri, C) C. lutrensis, D) M. marconis, E) N. amabilis, F) N. chalybaeus, G) P. apristis, H) P. carbonaria, I) E. spectabile. Error bars represent one standard deviation. (ZIP) [file pone.0213915.s008.zip]

Archive with 19 entries (18 files):
- Supplemental Fig1h.tif
- __MACOSX/
- __MACOSX/._Supplemental Fig1h.tif
- Supplemental Fig1i.tif
- __MACOSX/._Supplemental Fig1i.tif
- Supplemental Fig1a.tif
- __MACOSX/._Supplemental Fig1a.tif
- Supplemental Fig1b.tif
- __MACOSX/._Supplemental Fig1b.tif
- Supplemental Fig1c.tif
- __MACOSX/._Supplemental Fig1c.tif
- Supplemental Fig1g.tif
- __MACOSX/._Supplemental Fig1g.tif
- Supplemental Fig1f.tif
- __MACOSX/._Supplemental Fig1f.tif
- Supplemental Fig1d.tif
- __MACOSX/._Supplemental Fig1d.tif
- Supplemental Fig1e.tif
- __MACOSX/._Supplemental Fig1e.tif
