# Supplementary material for: Effect of preservation on fish morphology over time: Implications for morphological studies
Source: PLoS One. 2019 Mar 21;14(3):e0213915. doi: 10.1371/journal.pone.0213915 (PMC6428252; doi:10.1371/journal.pone.0213915)
Supplement: S2 Fig — Shape plots of minimum (black lines and points) and maximum (dark gray lines and points) PC axis values for PC 1–5 for each species. A) C. venusta, B) G. geiseri, C) M. hyostoma, D) C. lutrensis, E) M. marconis, F) N. amabilis, G) N. chalybaeus, H) P. apristis, I) P. carbonaria, J) E. spectabile. (ZIP) [file pone.0213915.s009.zip]

Archive with 21 entries (20 files):
- Supplemental Fig2d.tif
- __MACOSX/
- __MACOSX/._Supplemental Fig2d.tif
- Supplemental Fig2e.tif
- __MACOSX/._Supplemental Fig2e.tif
- Supplemental Fig2g.tif
- __MACOSX/._Supplemental Fig2g.tif
- Supplemental Fig2f.tif
- __MACOSX/._Supplemental Fig2f.tif
- Supplemental Fig2b.tif
- __MACOSX/._Supplemental Fig2b.tif
- Supplemental Fig2c.tif
- __MACOSX/._Supplemental Fig2c.tif
- Supplemental Fig2a.tif
- __MACOSX/._Supplemental Fig2a.tif
- Supplemental Fig2j.tif
- __MACOSX/._Supplemental Fig2j.tif
- Supplemental Fig2h.tif
- __MACOSX/._Supplemental Fig2h.tif
- Supplemental Fig2i.tif
- __MACOSX/._Supplemental Fig2i.tif
