# Supplementary material for: Effect of preservation on fish morphology over time: Implications for morphological studies
Source: PLoS One. 2019 Mar 21;14(3):e0213915. doi: 10.1371/journal.pone.0213915 (PMC6428252; doi:10.1371/journal.pone.0213915)
Supplement: S3 Fig — Trajectory analysis of time period relative to field for each species; shows mean shape at a particular time period (2W, 4W, 6W, and 8W) of preservation. A) C. venusta, B) G. geiseri, C) C. lutrensis, D) M. marconis, E) N. amabilis, F) N. chalybaeus, G) P. apristis, H) P. carbonaria, I) E. spectabile. (ZIP) [file pone.0213915.s010.zip]

Archive with 19 entries (18 files):
- Supplemental Fig3a.tif
- __MACOSX/
- __MACOSX/._Supplemental Fig3a.tif
- Supplemental Fig3c.tif
- __MACOSX/._Supplemental Fig3c.tif
- Supplemental Fig3b.tif
- __MACOSX/._Supplemental Fig3b.tif
- Supplemental Fig3f.tif
- __MACOSX/._Supplemental Fig3f.tif
- Supplemental Fig3g.tif
- __MACOSX/._Supplemental Fig3g.tif
- Supplemental Fig3e.tif
- __MACOSX/._Supplemental Fig3e.tif
- Supplemental Fig3d.tif
- __MACOSX/._Supplemental Fig3d.tif
- Supplemental Fig3i.tif
- __MACOSX/._Supplemental Fig3i.tif
- Supplemental Fig3h.tif
- __MACOSX/._Supplemental Fig3h.tif
