# Supplementary material for: Effect of preservation on fish morphology over time: Implications for morphological studies
Source: PLoS One. 2019 Mar 21;14(3):e0213915. doi: 10.1371/journal.pone.0213915 (PMC6428252; doi:10.1371/journal.pone.0213915)
Supplement: S1 Dataset — Included additionally for C. lutrensis and C. venusta are river and site of capture. (ZIP) [file pone.0213915.s011.zip]

Archive with 41 entries (40 files):
- Amabilis_All.TPS
- __MACOSX/
- __MACOSX/._Amabilis_All.TPS
- Amabilis_Classifiers.csv
- __MACOSX/._Amabilis_Classifiers.csv
- Apristis_All.TPS
- __MACOSX/._Apristis_All.TPS
- Apristis_Classifiers.csv
- __MACOSX/._Apristis_Classifiers.csv
- Carbonaria_All.TPS
- __MACOSX/._Carbonaria_All.TPS
- Carbonaria_Classifiers.csv
- __MACOSX/._Carbonaria_Classifiers.csv
- Chalybaeus_All.TPS
- __MACOSX/._Chalybaeus_All.TPS
- Chalybaeus_Classifiers.csv
- __MACOSX/._Chalybaeus_Classifiers.csv
- Geiserie_All.TPS
- __MACOSX/._Geiserie_All.TPS
- Geiserie_Classifiers.csv
- __MACOSX/._Geiserie_Classifiers.csv
- Hyostoma_All.TPS
- __MACOSX/._Hyostoma_All.TPS
- Hyostoma_Classifiers.csv
- __MACOSX/._Hyostoma_Classifiers.csv
- Lutrensis_All.TPS
- __MACOSX/._Lutrensis_All.TPS
- Lutrensis_Classifiers.csv
- __MACOSX/._Lutrensis_Classifiers.csv
- Marconis_All.TPS
- __MACOSX/._Marconis_All.TPS
- Marconis_Classifiers.csv
- __MACOSX/._Marconis_Classifiers.csv
- Spectabile_All.TPS
- __MACOSX/._Spectabile_All.TPS
- Spectabile_Classifiers.csv
- __MACOSX/._Spectabile_Classifiers.csv
- Venusta All_New.TPS
- __MACOSX/._Venusta All_New.TPS
- Venusta_Classifiers.csv
- __MACOSX/._Venusta_Classifiers.csv
