# Supplementary material for: Effect of preservation on fish morphology over time: Implications for morphological studies
Source: PLoS One. 2019 Mar 21;14(3):e0213915. doi: 10.1371/journal.pone.0213915 (PMC6428252; doi:10.1371/journal.pone.0213915)
Supplement: S1 Dataset — Included additionally for C. lutrensis and C. venusta are river and site of capture. (ZIP) [file pone.0213915.s011.zip › Amabilis_All.TPS]

LM=14
402.00000 1047.00000
803.00000 1181.00000
861.00000 895.00000
1457.00000 1221.00000
1695.00000 1204.00000
1402.00000 767.00000
1763.00000 852.00000
2394.00000 1124.00000
2363.00000 921.00000
711.00000 838.00000
577.00000 1120.00000
659.00000 1042.00000
578.00000 959.00000
508.00000 1045.00000
IMAGE=F0235.JPG
ID=0 
SCALE=0.027017
LM=14
608.00000 1026.00000
966.00000 1106.00000
1022.00000 868.00000
1526.00000 1124.00000
1714.00000 1105.00000
1454.00000 771.00000
1809.00000 803.00000
2339.00000 1047.00000
2329.00000 861.00000
868.00000 816.00000
755.00000 1062.00000
831.00000 998.00000
756.00000 929.00000
696.00000 996.00000
IMAGE=F0236.JPG
ID=1 
SCALE=0.027017
LM=14
479.00000 1001.00000
877.00000 1136.00000
981.00000 868.00000
1485.00000 1186.00000
1794.00000 1135.00000
1454.00000 763.00000
1765.00000 790.00000
2405.00000 1036.00000
2359.00000 825.00000
808.00000 799.00000
662.00000 1058.00000
752.00000 984.00000
672.00000 896.00000
596.00000 982.00000
IMAGE=F0237.JPG
ID=2 
SCALE=0.027017
LM=14
493.00000 1088.00000
856.00000 1168.00000
920.00000 915.00000
1428.00000 1191.00000
1719.00000 1153.00000
1386.00000 793.00000
1672.00000 826.00000
2205.00000 1076.00000
2182.00000 885.00000
759.00000 864.00000
629.00000 1113.00000
713.00000 1038.00000
640.00000 973.00000
570.00000 1050.00000
IMAGE=F0238.JPG
ID=3 
SCALE=0.026870
LM=14
527.00000 1037.00000
876.00000 1119.00000
929.00000 881.00000
1432.00000 1144.00000
1618.00000 1134.00000
1407.00000 793.00000
1693.00000 825.00000
2214.00000 909.00000
2214.00000 1090.00000
796.00000 833.00000
691.00000 1078.00000
756.00000 1016.00000
682.00000 944.00000
621.00000 1013.00000
IMAGE=F0239.JPG
ID=4 
SCALE=0.027017
LM=14
490.00000 1018.00000
846.00000 1139.00000
917.00000 891.00000
1438.00000 1162.00000
1640.00000 1130.00000
1357.00000 799.00000
1699.00000 835.00000
2275.00000 1062.00000
2261.00000 873.00000
766.00000 841.00000
636.00000 1082.00000
713.00000 1013.00000
638.00000 935.00000
577.00000 1011.00000
IMAGE=F0240.JPG
ID=5 
SCALE=0.026988
LM=14
350.00000 1080.00000
776.00000 1177.00000
787.00000 869.00000
1382.00000 1172.00000
1670.00000 1129.00000
1342.00000 775.00000
1693.00000 801.00000
2295.00000 1073.00000
2301.00000 871.00000
637.00000 847.00000
517.00000 1125.00000
589.00000 1048.00000
520.00000 963.00000
442.00000 1045.00000
IMAGE=F0241.JPG
ID=6 
SCALE=0.027017
LM=14
605.00000 980.00000
944.00000 1087.00000
998.00000 864.00000
1488.00000 1123.00000
1672.00000 1096.00000
1426.00000 776.00000
1720.00000 809.00000
2290.00000 1036.00000
2245.00000 869.00000
872.00000 816.00000
755.00000 1031.00000
823.00000 962.00000
756.00000 896.00000
695.00000 961.00000
IMAGE=F0242.JPG
ID=7 
SCALE=0.026939
LM=14
476.00000 1104.00000
868.00000 1173.00000
928.00000 906.00000
1491.00000 1156.00000
1721.00000 1128.00000
1407.00000 758.00000
1750.00000 806.00000
2336.00000 1068.00000
2339.00000 881.00000
756.00000 869.00000
640.00000 1148.00000
717.00000 1075.00000
643.00000 999.00000
562.00000 1077.00000
IMAGE=F0243.JPG
ID=8 
SCALE=0.026988
LM=14
502.00000 1151.00000
917.00000 1185.00000
973.00000 921.00000
1449.00000 1194.00000
1686.00000 1180.00000
1449.00000 821.00000
1726.00000 858.00000
2313.00000 1142.00000
2305.00000 946.00000
774.00000 886.00000
682.00000 1165.00000
762.00000 1092.00000
683.00000 1020.00000
602.00000 1098.00000
IMAGE=F0244.JPG
ID=9 
SCALE=0.027017
LM=14
470.00000 1149.00000
832.00000 1203.00000
880.00000 940.00000
1416.00000 1208.00000
1638.00000 1171.00000
1353.00000 805.00000
1644.00000 832.00000
2230.00000 1054.00000
2190.00000 865.00000
676.00000 916.00000
616.00000 1162.00000
693.00000 1092.00000
616.00000 1016.00000
537.00000 1095.00000
IMAGE=F0245.JPG
ID=10 
SCALE=0.026988
LM=14
436.00000 1086.00000
784.00000 1198.00000
841.00000 955.00000
1344.00000 1225.00000
1541.00000 1191.00000
1303.00000 863.00000
1610.00000 891.00000
2142.00000 1119.00000
2146.00000 951.00000
686.00000 904.00000
584.00000 1140.00000
651.00000 1074.00000
586.00000 1007.00000
517.00000 1069.00000
IMAGE=F0246.JPG
ID=11 
SCALE=0.027017
LM=14
368.00000 1095.00000
753.00000 1148.00000
781.00000 862.00000
1398.00000 1170.00000
1665.00000 1162.00000
1344.00000 743.00000
1721.00000 810.00000
2323.00000 1122.00000
2306.00000 918.00000
563.00000 857.00000
508.00000 1124.00000
589.00000 1051.00000
512.00000 974.00000
439.00000 1051.00000
IMAGE=F0247.JPG
ID=12 
SCALE=0.027017
LM=14
618.00000 1010.00000
943.00000 1116.00000
1008.00000 896.00000
1469.00000 1144.00000
1659.00000 1123.00000
1450.00000 809.00000
1692.00000 828.00000
2204.00000 1058.00000
2192.00000 887.00000
865.00000 841.00000
746.00000 1055.00000
811.00000 992.00000
747.00000 933.00000
697.00000 992.00000
IMAGE=F0248.JPG
ID=13 
SCALE=0.026988
LM=14
590.00000 1005.00000
917.00000 1070.00000
986.00000 858.00000
1472.00000 1095.00000
1656.00000 1092.00000
1442.00000 757.00000
1702.00000 797.00000
2218.00000 1074.00000
2234.00000 905.00000
784.00000 825.00000
737.00000 1037.00000
801.00000 971.00000
736.00000 904.00000
665.00000 977.00000
IMAGE=F0249.JPG
ID=14 
SCALE=0.027017
LM=14
301.00000 1037.00000
689.00000 1182.00000
749.00000 899.00000
1297.00000 1242.00000
1514.00000 1233.00000
1270.00000 806.00000
1585.00000 898.00000
2226.00000 1189.00000
2186.00000 983.00000
573.00000 857.00000
470.00000 1113.00000
552.00000 1032.00000
470.00000 952.00000
399.00000 1033.00000
IMAGE=F0235.JPG
ID=0 
SCALE=0.027735
LM=14
462.00000 1097.00000
824.00000 1162.00000
859.00000 919.00000
1355.00000 1154.00000
1537.00000 1133.00000
1301.00000 808.00000
1592.00000 830.00000
2151.00000 1075.00000
2119.00000 892.00000
661.00000 911.00000
611.00000 1127.00000
676.00000 1052.00000
612.00000 983.00000
544.00000 1052.00000
IMAGE=F0236.JPG
ID=1 
SCALE=0.027682
LM=14
399.00000 918.00000
799.00000 1038.00000
874.00000 748.00000
1355.00000 1082.00000
1594.00000 1056.00000
1333.00000 663.00000
1649.00000 702.00000
2262.00000 986.00000
2215.00000 777.00000
659.00000 727.00000
571.00000 955.00000
653.00000 875.00000
574.00000 791.00000
495.00000 873.00000
IMAGE=F0237.JPG
ID=2 
SCALE=0.027767
LM=14
620.00000 1011.00000
936.00000 1106.00000
1012.00000 868.00000
1505.00000 1154.00000
1687.00000 1139.00000
1472.00000 761.00000
1769.00000 807.00000
2275.00000 1087.00000
2259.00000 903.00000
816.00000 831.00000
748.00000 1061.00000
815.00000 984.00000
745.00000 918.00000
683.00000 987.00000
IMAGE=F0238.JPG
ID=3 
SCALE=0.027767
LM=14
387.00000 1006.00000
689.00000 1102.00000
777.00000 861.00000
1258.00000 1120.00000
1440.00000 1085.00000
1181.00000 760.00000
1459.00000 774.00000
2008.00000 964.00000
1949.00000 796.00000
600.00000 834.00000
520.00000 1042.00000
577.00000 977.00000
518.00000 909.00000
471.00000 977.00000
IMAGE=F0239.JPG
ID=4 
SCALE=0.027767
LM=14
452.00000 859.00000
766.00000 1003.00000
847.00000 782.00000
1342.00000 1061.00000
1573.00000 1033.00000
1288.00000 720.00000
1584.00000 739.00000
2154.00000 963.00000
2123.00000 789.00000
664.00000 728.00000
573.00000 927.00000
639.00000 850.00000
575.00000 786.00000
522.00000 851.00000
IMAGE=F0240.JPG
ID=5 
SCALE=0.027735
LM=14
366.00000 1063.00000
698.00000 1104.00000
769.00000 842.00000
1252.00000 1095.00000
1427.00000 1076.00000
1228.00000 733.00000
1523.00000 776.00000
2053.00000 1052.00000
2056.00000 871.00000
562.00000 848.00000
505.00000 1090.00000
580.00000 1017.00000
505.00000 940.00000
435.00000 1019.00000
IMAGE=F0241.JPG
ID=6 
SCALE=0.030289
LM=14
538.00000 917.00000
833.00000 1013.00000
929.00000 804.00000
1303.00000 1048.00000
1446.00000 1036.00000
1253.00000 740.00000
1526.00000 778.00000
2030.00000 998.00000
1988.00000 853.00000
735.00000 789.00000
660.00000 956.00000
661.00000 837.00000
726.00000 897.00000
609.00000 897.00000
IMAGE=F0242.JPG
ID=7 
SCALE=0.030289
LM=14
429.00000 1002.00000
749.00000 1093.00000
818.00000 838.00000
1295.00000 1105.00000
1474.00000 1085.00000
1256.00000 746.00000
1533.00000 795.00000
2101.00000 1039.00000
2093.00000 885.00000
633.00000 829.00000
550.00000 1053.00000
620.00000 981.00000
551.00000 905.00000
488.00000 982.00000
IMAGE=F0243.JPG
ID=8 
SCALE=0.030248
LM=14
540.00000 1007.00000
914.00000 1053.00000
971.00000 810.00000
1431.00000 1062.00000
1585.00000 1053.00000
1399.00000 720.00000
1660.00000 746.00000
2207.00000 999.00000
2206.00000 820.00000
743.00000 794.00000
702.00000 1035.00000
783.00000 967.00000
704.00000 892.00000
629.00000 967.00000
IMAGE=F0244.JPG
ID=9 
SCALE=0.028525
LM=14
510.00000 896.00000
842.00000 967.00000
885.00000 724.00000
1356.00000 1007.00000
1598.00000 992.00000
1309.00000 642.00000
1580.00000 690.00000
2123.00000 959.00000
2098.00000 777.00000
710.00000 704.00000
641.00000 928.00000
710.00000 858.00000
576.00000 858.00000
642.00000 782.00000
IMAGE=F0245.JPG
ID=10 
SCALE=0.030289
LM=14
586.00000 928.00000
906.00000 1037.00000
954.00000 798.00000
1371.00000 1070.00000
1561.00000 1048.00000
1344.00000 735.00000
1600.00000 784.00000
2065.00000 1004.00000
2064.00000 853.00000
798.00000 778.00000
723.00000 973.00000
791.00000 905.00000
722.00000 843.00000
661.00000 905.00000
IMAGE=F0246.JPG
ID=11 
SCALE=0.031235
LM=14
286.00000 1111.00000
654.00000 1176.00000
697.00000 888.00000
1277.00000 1182.00000
1538.00000 1162.00000
1236.00000 762.00000
1580.00000 815.00000
2216.00000 1112.00000
2176.00000 909.00000
477.00000 906.00000
425.00000 1153.00000
486.00000 1071.00000
426.00000 996.00000
357.00000 1073.00000
IMAGE=F0247.JPG
ID=12 
SCALE=0.027767
LM=14
577.00000 988.00000
893.00000 1099.00000
961.00000 870.00000
1391.00000 1148.00000
1606.00000 1143.00000
1395.00000 810.00000
1615.00000 856.00000
2108.00000 1119.00000
2106.00000 956.00000
771.00000 838.00000
704.00000 1034.00000
768.00000 967.00000
704.00000 903.00000
647.00000 965.00000
IMAGE=F0248.JPG
ID=13 
SCALE=0.027767
LM=14
454.00000 1029.00000
770.00000 1091.00000
833.00000 880.00000
1311.00000 1116.00000
1532.00000 1106.00000
1269.00000 788.00000
1548.00000 820.00000
2052.00000 1093.00000
2054.00000 929.00000
650.00000 854.00000
592.00000 1065.00000
664.00000 1001.00000
592.00000 932.00000
530.00000 1001.00000
IMAGE=F0249.JPG
ID=14 
SCALE=0.027735
LM=14
360.00000 990.00000
733.00000 1124.00000
804.00000 869.00000
1312.00000 1186.00000
1538.00000 1160.00000
1284.00000 768.00000
1583.00000 847.00000
2149.00000 1128.00000
2133.00000 933.00000
605.00000 834.00000
517.00000 1060.00000
601.00000 983.00000
519.00000 916.00000
453.00000 988.00000
IMAGE=F0235.JPG
ID=0 
SCALE=0.029399
LM=14
499.00000 1042.00000
844.00000 1119.00000
912.00000 893.00000
1345.00000 1146.00000
1484.00000 1137.00000
1319.00000 818.00000
1590.00000 857.00000
2074.00000 1119.00000
2077.00000 944.00000
706.00000 871.00000
645.00000 1083.00000
724.00000 1012.00000
648.00000 946.00000
591.00000 1012.00000
IMAGE=F0236.JPG
ID=1 
SCALE=0.029399
LM=14
475.00000 976.00000
840.00000 1110.00000
934.00000 836.00000
1378.00000 1183.00000
1566.00000 1158.00000
1379.00000 777.00000
1647.00000 833.00000
2209.00000 1081.00000
2152.00000 887.00000
733.00000 814.00000
638.00000 1010.00000
698.00000 936.00000
642.00000 869.00000
580.00000 937.00000
IMAGE=F0237.JPG
ID=2 
SCALE=0.029399
LM=14
642.00000 1079.00000
963.00000 1170.00000
1039.00000 927.00000
1470.00000 1225.00000
1645.00000 1217.00000
1459.00000 842.00000
1730.00000 913.00000
2192.00000 1194.00000
2181.00000 1025.00000
857.00000 907.00000
764.00000 1112.00000
836.00000 1039.00000
765.00000 971.00000
712.00000 1040.00000
IMAGE=F0238.JPG
ID=3 
SCALE=0.029399
LM=14
607.00000 995.00000
908.00000 1095.00000
978.00000 878.00000
1388.00000 1138.00000
1593.00000 1114.00000
1367.00000 804.00000
1599.00000 833.00000
2108.00000 1071.00000
2063.00000 907.00000
800.00000 854.00000
729.00000 1030.00000
788.00000 969.00000
732.00000 912.00000
675.00000 969.00000
IMAGE=F0239.JPG
ID=4 
SCALE=0.029399
LM=14
625.00000 931.00000
935.00000 1083.00000
1024.00000 861.00000
1467.00000 1155.00000
1693.00000 1126.00000
1436.00000 823.00000
1701.00000 869.00000
2198.00000 1105.00000
2167.00000 939.00000
852.00000 817.00000
756.00000 996.00000
817.00000 927.00000
757.00000 863.00000
703.00000 928.00000
IMAGE=F0240.JPG
ID=5 
SCALE=0.029399
LM=14
451.00000 992.00000
798.00000 1098.00000
860.00000 824.00000
1340.00000 1124.00000
1558.00000 1101.00000
1338.00000 742.00000
1643.00000 798.00000
2177.00000 1097.00000
2166.00000 904.00000
672.00000 809.00000
581.00000 1024.00000
645.00000 952.00000
583.00000 886.00000
527.00000 955.00000
IMAGE=F0241.JPG
ID=6 
SCALE=0.029399
LM=14
526.00000 1056.00000
833.00000 1149.00000
901.00000 949.00000
1332.00000 1169.00000
1474.00000 1151.00000
1259.00000 865.00000
1533.00000 886.00000
2046.00000 1088.00000
2017.00000 941.00000
757.00000 919.00000
663.00000 1111.00000
724.00000 1048.00000
665.00000 990.00000
608.00000 1048.00000
IMAGE=F0242.JPG
ID=7 
SCALE=0.029399
LM=14
466.00000 987.00000
808.00000 1107.00000
896.00000 836.00000
1358.00000 1150.00000
1530.00000 1133.00000
1332.00000 766.00000
1610.00000 838.00000
2140.00000 1103.00000
2130.00000 932.00000
710.00000 821.00000
602.00000 1025.00000
674.00000 959.00000
608.00000 888.00000
544.00000 958.00000
IMAGE=F0243.JPG
ID=8 
SCALE=0.029399
LM=14
502.00000 1084.00000
885.00000 1122.00000
927.00000 871.00000
1374.00000 1125.00000
1560.00000 1109.00000
1338.00000 784.00000
1603.00000 809.00000
2146.00000 1058.00000
2114.00000 882.00000
726.00000 878.00000
673.00000 1090.00000
744.00000 1023.00000
667.00000 962.00000
603.00000 1039.00000
IMAGE=F0244.JPG
ID=9 
SCALE=0.029399
LM=14
432.00000 1058.00000
790.00000 1141.00000
844.00000 893.00000
1293.00000 1201.00000
1476.00000 1189.00000
1268.00000 818.00000
1530.00000 883.00000
2062.00000 1169.00000
2054.00000 983.00000
666.00000 865.00000
579.00000 1084.00000
652.00000 1009.00000
509.00000 1020.00000
577.00000 940.00000
IMAGE=F0245.JPG
ID=10 
SCALE=0.029399
LM=14
599.00000 1005.00000
953.00000 1141.00000
1006.00000 895.00000
1417.00000 1182.00000
1578.00000 1169.00000
1407.00000 842.00000
1665.00000 901.00000
2132.00000 1146.00000
2106.00000 992.00000
844.00000 857.00000
749.00000 1066.00000
829.00000 992.00000
753.00000 929.00000
693.00000 990.00000
IMAGE=F0246.JPG
ID=11 
SCALE=0.029399
LM=14
400.00000 1104.00000
764.00000 1173.00000
807.00000 910.00000
1351.00000 1184.00000
1553.00000 1163.00000
1305.00000 788.00000
1634.00000 835.00000
2190.00000 1117.00000
2174.00000 923.00000
606.00000 917.00000
542.00000 1148.00000
611.00000 1081.00000
542.00000 1005.00000
482.00000 1080.00000
IMAGE=F0247.JPG
ID=12 
SCALE=0.029399
LM=14
562.00000 972.00000
874.00000 1077.00000
929.00000 873.00000
1345.00000 1107.00000
1511.00000 1100.00000
1323.00000 802.00000
1536.00000 832.00000
2019.00000 1065.00000
2010.00000 908.00000
752.00000 834.00000
694.00000 1022.00000
759.00000 963.00000
696.00000 902.00000
635.00000 963.00000
IMAGE=F0248.JPG
ID=13 
SCALE=0.029399
LM=14
548.00000 996.00000
888.00000 1085.00000
943.00000 893.00000
1350.00000 1130.00000
1524.00000 1132.00000
1338.00000 831.00000
1593.00000 869.00000
2041.00000 1133.00000
2033.00000 977.00000
745.00000 854.00000
689.00000 1048.00000
759.00000 989.00000
691.00000 926.00000
631.00000 987.00000
IMAGE=F0249.JPG
ID=14 
SCALE=0.029399
LM=14
684.00000 1049.00000
1006.00000 1159.00000
1059.00000 942.00000
1458.00000 1197.00000
1634.00000 1179.00000
1444.00000 856.00000
1675.00000 925.00000
2142.00000 1137.00000
2129.00000 977.00000
892.00000 919.00000
826.00000 1104.00000
890.00000 1043.00000
826.00000 985.00000
777.00000 1043.00000
IMAGE=F0235.JPG
ID=0 
SCALE=0.035692
LM=14
739.00000 1039.00000
1024.00000 1087.00000
1066.00000 898.00000
1421.00000 1083.00000
1555.00000 1068.00000
1394.00000 821.00000
1611.00000 839.00000
2023.00000 1029.00000
1999.00000 890.00000
896.00000 896.00000
863.00000 1066.00000
920.00000 1010.00000
866.00000 955.00000
814.00000 1011.00000
IMAGE=F0236.JPG
ID=1 
SCALE=0.035692
LM=14
670.00000 1024.00000
985.00000 1118.00000
1038.00000 912.00000
1411.00000 1161.00000
1568.00000 1144.00000
1416.00000 842.00000
1631.00000 879.00000
2073.00000 1110.00000
2081.00000 947.00000
880.00000 871.00000
807.00000 1059.00000
866.00000 1003.00000
810.00000 943.00000
758.00000 1002.00000
IMAGE=F0237.JPG
ID=2 
SCALE=0.035692
LM=14
737.00000 1049.00000
1005.00000 1105.00000
1054.00000 914.00000
1422.00000 1112.00000
1578.00000 1087.00000
1389.00000 804.00000
1612.00000 837.00000
2014.00000 1032.00000
2001.00000 891.00000
894.00000 900.00000
840.00000 1073.00000
899.00000 1018.00000
844.00000 968.00000
794.00000 1017.00000
IMAGE=F0238.JPG
ID=3 
SCALE=0.035624
LM=14
693.00000 1008.00000
963.00000 1085.00000
1020.00000 908.00000
1366.00000 1114.00000
1503.00000 1093.00000
1331.00000 838.00000
1542.00000 858.00000
1935.00000 1046.00000
1913.00000 912.00000
866.00000 883.00000
804.00000 1045.00000
856.00000 999.00000
806.00000 949.00000
762.00000 999.00000
IMAGE=F0239.JPG
ID=4 
SCALE=0.035692
LM=14
690.00000 996.00000
928.00000 1106.00000
1025.00000 935.00000
1387.00000 1149.00000
1538.00000 1124.00000
1352.00000 879.00000
1565.00000 908.00000
1985.00000 1068.00000
1959.00000 933.00000
888.00000 902.00000
802.00000 1054.00000
857.00000 1003.00000
806.00000 946.00000
758.00000 1002.00000
IMAGE=F0240.JPG
ID=5 
SCALE=0.035692
LM=14
660.00000 1004.00000
949.00000 1086.00000
1012.00000 868.00000
1400.00000 1117.00000
1557.00000 1099.00000
1390.00000 806.00000
1641.00000 855.00000
2056.00000 1103.00000
2071.00000 956.00000
842.00000 849.00000
771.00000 1037.00000
829.00000 975.00000
771.00000 920.00000
726.00000 975.00000
IMAGE=F0241.JPG
ID=6 
SCALE=0.035692
LM=14
777.00000 977.00000
1037.00000 1063.00000
1120.00000 905.00000
1429.00000 1087.00000
1552.00000 1072.00000
1385.00000 830.00000
1605.00000 856.00000
2016.00000 1025.00000
1999.00000 904.00000
963.00000 868.00000
890.00000 1025.00000
941.00000 976.00000
892.00000 928.00000
847.00000 977.00000
IMAGE=F0242.JPG
ID=7 
SCALE=0.035692
LM=14
699.00000 1000.00000
1006.00000 1061.00000
1071.00000 852.00000
1443.00000 1067.00000
1591.00000 1048.00000
1405.00000 768.00000
1639.00000 810.00000
2078.00000 1024.00000
2072.00000 891.00000
883.00000 838.00000
825.00000 1035.00000
886.00000 975.00000
826.00000 917.00000
773.00000 976.00000
IMAGE=F0243.JPG
ID=8 
SCALE=0.035692
LM=14
730.00000 1083.00000
1045.00000 1130.00000
1080.00000 934.00000
1444.00000 1146.00000
1588.00000 1140.00000
1429.00000 867.00000
1638.00000 894.00000
2063.00000 1103.00000
2062.00000 957.00000
926.00000 932.00000
872.00000 1107.00000
932.00000 1053.00000
874.00000 999.00000
819.00000 1054.00000
IMAGE=F0244.JPG
ID=9 
SCALE=0.035692
LM=14
693.00000 1068.00000
999.00000 1128.00000
1028.00000 933.00000
1407.00000 1156.00000
1556.00000 1144.00000
1379.00000 853.00000
1591.00000 888.00000
2017.00000 1102.00000
1981.00000 956.00000
893.00000 904.00000
818.00000 1093.00000
884.00000 1032.00000
820.00000 976.00000
768.00000 1032.00000
IMAGE=F0245.JPG
ID=10 
SCALE=0.035692
LM=14
771.00000 1052.00000
1057.00000 1138.00000
1089.00000 945.00000
1450.00000 1153.00000
1605.00000 1126.00000
1417.00000 878.00000
1630.00000 907.00000
2019.00000 1082.00000
2000.00000 958.00000
966.00000 920.00000
889.00000 1096.00000
954.00000 1040.00000
889.00000 984.00000
845.00000 1040.00000
IMAGE=F0246.JPG
ID=11 
SCALE=0.035692
LM=14
553.00000 1109.00000
830.00000 1172.00000
898.00000 965.00000
1327.00000 1205.00000
1506.00000 1195.00000
1298.00000 882.00000
1564.00000 934.00000
1998.00000 1176.00000
1984.00000 1022.00000
729.00000 961.00000
671.00000 1148.00000
737.00000 1091.00000
673.00000 1032.00000
620.00000 1091.00000
IMAGE=F0247.JPG
ID=12 
SCALE=0.035692
LM=14
811.00000 1039.00000
1055.00000 1118.00000
1133.00000 945.00000
1445.00000 1147.00000
1568.00000 1138.00000
1432.00000 892.00000
1601.00000 920.00000
1987.00000 1107.00000
1963.00000 979.00000
971.00000 924.00000
923.00000 1076.00000
974.00000 1025.00000
922.00000 981.00000
884.00000 1026.00000
IMAGE=F0248.JPG
ID=13 
SCALE=0.035692
LM=14
632.00000 1077.00000
888.00000 1131.00000
941.00000 963.00000
1288.00000 1151.00000
1399.00000 1142.00000
1263.00000 896.00000
1472.00000 920.00000
1842.00000 1122.00000
1840.00000 991.00000
798.00000 953.00000
746.00000 1106.00000
800.00000 1052.00000
746.00000 1003.00000
702.00000 1053.00000
IMAGE=F0249.JPG
ID=14 
SCALE=0.035692
LM=14
694.00000 1030.00000
983.00000 1137.00000
1047.00000 933.00000
1448.00000 1184.00000
1632.00000 1167.00000
1436.00000 844.00000
1674.00000 911.00000
2132.00000 1120.00000
2095.00000 967.00000
885.00000 904.00000
821.00000 1086.00000
874.00000 1030.00000
820.00000 973.00000
769.00000 1032.00000
IMAGE=F0235.JPG
ID=0 
SCALE=0.035692
LM=14
751.00000 1055.00000
1023.00000 1105.00000
1071.00000 914.00000
1436.00000 1103.00000
1563.00000 1087.00000
1402.00000 840.00000
1629.00000 859.00000
2016.00000 1052.00000
2008.00000 914.00000
918.00000 905.00000
876.00000 1081.00000
929.00000 1024.00000
877.00000 974.00000
825.00000 1025.00000
IMAGE=F0236.JPG
ID=1 
SCALE=0.035692
LM=14
740.00000 1045.00000
1037.00000 1131.00000
1102.00000 929.00000
1468.00000 1174.00000
1629.00000 1157.00000
1465.00000 860.00000
1691.00000 889.00000
2137.00000 1110.00000
2101.00000 952.00000
937.00000 896.00000
870.00000 1072.00000
920.00000 1017.00000
867.00000 963.00000
814.00000 1019.00000
IMAGE=F0237.JPG
ID=2 
SCALE=0.035692
LM=14
758.00000 1077.00000
1028.00000 1149.00000
1072.00000 962.00000
1433.00000 1169.00000
1590.00000 1148.00000
1409.00000 872.00000
1628.00000 901.00000
2054.00000 1100.00000
2026.00000 961.00000
911.00000 944.00000
864.00000 1110.00000
917.00000 1058.00000
864.00000 1005.00000
813.00000 1059.00000
IMAGE=F0238.JPG
ID=3 
SCALE=0.035624
LM=14
659.00000 1081.00000
931.00000 1155.00000
978.00000 985.00000
1315.00000 1174.00000
1463.00000 1159.00000
1292.00000 909.00000
1507.00000 927.00000
1890.00000 1125.00000
1875.00000 992.00000
835.00000 966.00000
774.00000 1121.00000
826.00000 1071.00000
774.00000 1023.00000
727.00000 1073.00000
IMAGE=F0239.JPG
ID=4 
SCALE=0.035624
LM=14
785.00000 1003.00000
1054.00000 1117.00000
1111.00000 940.00000
1480.00000 1143.00000
1628.00000 1111.00000
1436.00000 873.00000
1652.00000 893.00000
2066.00000 1040.00000
2044.00000 904.00000
965.00000 910.00000
894.00000 1059.00000
946.00000 1004.00000
891.00000 952.00000
851.00000 1005.00000
IMAGE=F0240.JPG
ID=5 
SCALE=0.035692
LM=14
644.00000 1116.00000
927.00000 1190.00000
975.00000 984.00000
1379.00000 1214.00000
1531.00000 1195.00000
1365.00000 915.00000
1613.00000 951.00000
2036.00000 1180.00000
2060.00000 1033.00000
817.00000 969.00000
753.00000 1150.00000
803.00000 1092.00000
755.00000 1038.00000
698.00000 1092.00000
IMAGE=F0241.JPG
ID=6 
SCALE=0.035624
LM=14
836.00000 1024.00000
1091.00000 1110.00000
1144.00000 944.00000
1483.00000 1138.00000
1602.00000 1122.00000
1438.00000 879.00000
1657.00000 909.00000
2071.00000 1082.00000
2054.00000 960.00000
1047.00000 923.00000
952.00000 1067.00000
1004.00000 1017.00000
953.00000 968.00000
906.00000 1018.00000
IMAGE=F0242.JPG
ID=7 
SCALE=0.035692
LM=14
720.00000 1068.00000
1025.00000 1132.00000
1071.00000 917.00000
1460.00000 1124.00000
1614.00000 1103.00000
1418.00000 830.00000
1657.00000 863.00000
2089.00000 1067.00000
2059.00000 931.00000
930.00000 916.00000
854.00000 1095.00000
917.00000 1042.00000
853.00000 981.00000
804.00000 1046.00000
IMAGE=F0243.JPG
ID=8 
SCALE=0.035692
LM=14
741.00000 1063.00000
1046.00000 1103.00000
1058.00000 897.00000
1456.00000 1105.00000
1606.00000 1091.00000
1426.00000 824.00000
1637.00000 849.00000
2079.00000 1044.00000
2068.00000 897.00000
947.00000 909.00000
884.00000 1085.00000
946.00000 1030.00000
886.00000 971.00000
825.00000 1034.00000
IMAGE=F0244.JPG
ID=9 
SCALE=0.035692
LM=14
729.00000 1058.00000
1018.00000 1118.00000
1058.00000 922.00000
1435.00000 1148.00000
1590.00000 1136.00000
1404.00000 843.00000
1616.00000 883.00000
2051.00000 1096.00000
2030.00000 950.00000
920.00000 903.00000
849.00000 1081.00000
909.00000 1021.00000
851.00000 967.00000
799.00000 1022.00000
IMAGE=F0245.JPG
ID=10 
SCALE=0.035692
LM=14
831.00000 1032.00000
1110.00000 1115.00000
1144.00000 918.00000
1497.00000 1126.00000
1632.00000 1094.00000
1467.00000 851.00000
1683.00000 880.00000
2078.00000 1052.00000
2058.00000 930.00000
1018.00000 901.00000
952.00000 1066.00000
1012.00000 1013.00000
952.00000 961.00000
903.00000 1012.00000
IMAGE=F0246.JPG
ID=11 
SCALE=0.035692
LM=14
727.00000 1073.00000
1017.00000 1131.00000
1065.00000 912.00000
1496.00000 1152.00000
1660.00000 1142.00000
1460.00000 825.00000
1725.00000 874.00000
2179.00000 1110.00000
2174.00000 953.00000
912.00000 919.00000
839.00000 1102.00000
899.00000 1046.00000
842.00000 987.00000
792.00000 1049.00000
IMAGE=F0247.JPG
ID=12 
SCALE=0.035692
LM=14
847.00000 1009.00000
1086.00000 1074.00000
1146.00000 897.00000
1483.00000 1082.00000
1614.00000 1060.00000
1450.00000 824.00000
1627.00000 843.00000
2021.00000 1006.00000
2002.00000 882.00000
1012.00000 884.00000
950.00000 1031.00000
998.00000 982.00000
951.00000 937.00000
905.00000 983.00000
IMAGE=F0248.JPG
ID=13 
SCALE=0.035692
LM=14
811.00000 996.00000
1076.00000 1051.00000
1117.00000 884.00000
1472.00000 1068.00000
1608.00000 1054.00000
1437.00000 815.00000
1649.00000 835.00000
2024.00000 1035.00000
2029.00000 905.00000
975.00000 866.00000
928.00000 1029.00000
985.00000 979.00000
929.00000 927.00000
878.00000 978.00000
IMAGE=F0249.JPG
ID=14 
SCALE=0.035692
