# Supplementary material for: Effect of preservation on fish morphology over time: Implications for morphological studies
Source: PLoS One. 2019 Mar 21;14(3):e0213915. doi: 10.1371/journal.pone.0213915 (PMC6428252; doi:10.1371/journal.pone.0213915)
Supplement: S1 Dataset — Included additionally for C. lutrensis and C. venusta are river and site of capture. (ZIP) [file pone.0213915.s011.zip › Amabilis_Classifiers.csv]

Time	ID
Field	F0235
Field	F0236
Field	F0237
Field	F0238
Field	F0240
Field	F0241
Field	F0242
Field	F0243
Field	F0244
Field	F0245
Field	F0246
Field	F0247
Field	F0248
Field	F0249
Two Weeks	F0235
Two Weeks	F0236
Two Weeks	F0237
Two Weeks	F0238
Two Weeks	F0240
Two Weeks	F0241
Two Weeks	F0242
Two Weeks	F0243
Two Weeks	F0244
Two Weeks	F0245
Two Weeks	F0246
Two Weeks	F0247
Two Weeks	F0248
Two Weeks	F0249
Four Weeks	F0235
Four Weeks	F0236
Four Weeks	F0237
Four Weeks	F0238
Four Weeks	F0240
Four Weeks	F0241
Four Weeks	F0242
Four Weeks	F0243
Four Weeks	F0244
Four Weeks	F0245
Four Weeks	F0246
Four Weeks	F0247
Four Weeks	F0248
Four Weeks	F0249
Six Weeks	F0235
Six Weeks	F0236
Six Weeks	F0237
Six Weeks	F0238
Six Weeks	F0240
Six Weeks	F0241
Six Weeks	F0242
Six Weeks	F0243
Six Weeks	F0244
Six Weeks	F0245
Six Weeks	F0246
Six Weeks	F0247
Six Weeks	F0248
Six Weeks	F0249
Eight Weeks	F0235
Eight Weeks	F0236
Eight Weeks	F0237
Eight Weeks	F0238
Eight Weeks	F0240
Eight Weeks	F0241
Eight Weeks	F0242
Eight Weeks	F0243
Eight Weeks	F0244
Eight Weeks	F0245
Eight Weeks	F0246
Eight Weeks	F0247
Eight Weeks	F0248
Eight Weeks	F0249
