# Supplementary material for: Effect of preservation on fish morphology over time: Implications for morphological studies
Source: PLoS One. 2019 Mar 21;14(3):e0213915. doi: 10.1371/journal.pone.0213915 (PMC6428252; doi:10.1371/journal.pone.0213915)
Supplement: S1 Dataset — Included additionally for C. lutrensis and C. venusta are river and site of capture. (ZIP) [file pone.0213915.s011.zip › Apristis_All.TPS]

LM=15
760.00000 966.00000
1012.00000 1075.00000
1080.00000 974.00000
1191.00000 1101.00000
1555.00000 1097.00000
1863.00000 1080.00000
1156.00000 877.00000
1643.00000 885.00000
2152.00000 1068.00000
2139.00000 922.00000
940.00000 879.00000
866.00000 1027.00000
893.00000 1001.00000
857.00000 970.00000
829.00000 996.00000
IMAGE=F0083.JPG
ID=0 
SCALE=0.034401
LM=15
95.00000 894.00000
501.00000 1017.00000
578.00000 831.00000
767.00000 1022.00000
1322.00000 960.00000
1727.00000 899.00000
616.00000 694.00000
1343.00000 636.00000
2091.00000 915.00000
2155.00000 700.00000
337.00000 746.00000
274.00000 981.00000
324.00000 935.00000
254.00000 882.00000
206.00000 932.00000
IMAGE=F0083.JPG
ID=0 
SCALE=0.024969
LM=15
561.00000 1019.00000
916.00000 1146.00000
977.00000 1023.00000
1156.00000 1163.00000
1575.00000 1130.00000
2031.00000 1084.00000
1041.00000 868.00000
1681.00000 838.00000
2380.00000 1104.00000
2389.00000 913.00000
758.00000 899.00000
703.00000 1104.00000
749.00000 1072.00000
696.00000 1027.00000
649.00000 1064.00000
IMAGE=F0083.JPG
ID=0
SCALE=0.026939
LM=15
538.00000 902.00000
806.00000 1010.00000
952.00000 892.00000
1091.00000 1040.00000
1485.00000 1010.00000
1894.00000 964.00000
1001.00000 758.00000
1586.00000 739.00000
2198.00000 989.00000
2204.00000 809.00000
742.00000 788.00000
685.00000 983.00000
734.00000 943.00000
679.00000 900.00000
633.00000 937.00000
IMAGE=F0083.JPG
ID=0
SCALE=0.029361
LM=15
744.00000 1027.00000
968.00000 1115.00000
1064.00000 1015.00000
1184.00000 1138.00000
1495.00000 1114.00000
1844.00000 1081.00000
1117.00000 914.00000
1585.00000 898.00000
2078.00000 1101.00000
2089.00000 953.00000
926.00000 930.00000
860.00000 1089.00000
895.00000 1054.00000
856.00000 1021.00000
818.00000 1053.00000
IMAGE=F0083.JPG
ID=0
SCALE=0.036936
LM=15
205.00000 1083.00000
609.00000 1198.00000
653.00000 1065.00000
884.00000 1219.00000
1579.00000 1116.00000
1967.00000 1030.00000
759.00000 833.00000
1489.00000 741.00000
2372.00000 1008.00000
2328.00000 772.00000
463.00000 953.00000
347.00000 1169.00000
399.00000 1138.00000
351.00000 1098.00000
302.00000 1136.00000
IMAGE=F0270.JPG
ID=0 
SCALE=0.032241
LM=15
89.00000 1118.00000
476.00000 1230.00000
544.00000 1097.00000
757.00000 1278.00000
1460.00000 1259.00000
1870.00000 1174.00000
627.00000 913.00000
1390.00000 862.00000
2238.00000 1150.00000
2189.00000 912.00000
314.00000 963.00000
243.00000 1195.00000
292.00000 1164.00000
244.00000 1123.00000
196.00000 1157.00000
IMAGE=F0272.JPG
ID=1 
SCALE=0.037012
LM=15
113.00000 887.00000
513.00000 1049.00000
579.00000 922.00000
812.00000 1094.00000
1554.00000 1031.00000
2017.00000 913.00000
663.00000 760.00000
1445.00000 649.00000
2442.00000 910.00000
2385.00000 658.00000
347.00000 775.00000
246.00000 995.00000
299.00000 964.00000
251.00000 922.00000
208.00000 960.00000
IMAGE=F0273.JPG
ID=2 
SCALE=0.034401
LM=15
351.00000 1016.00000
725.00000 1091.00000
797.00000 974.00000
1012.00000 1100.00000
1684.00000 1066.00000
2073.00000 1031.00000
876.00000 791.00000
1681.00000 764.00000
2354.00000 1031.00000
2352.00000 853.00000
564.00000 884.00000
495.00000 1091.00000
553.00000 1059.00000
497.00000 1012.00000
450.00000 1053.00000
IMAGE=F0274.JPG
ID=3 
SCALE=0.031235
LM=15
124.00000 1084.00000
523.00000 1217.00000
621.00000 1077.00000
888.00000 1250.00000
1640.00000 1158.00000
2069.00000 1082.00000
715.00000 860.00000
1587.00000 774.00000
2363.00000 1082.00000
2360.00000 863.00000
377.00000 963.00000
292.00000 1192.00000
351.00000 1161.00000
290.00000 1104.00000
238.00000 1153.00000
IMAGE=F0275.JPG
ID=4 
SCALE=0.027017
LM=15
267.00000 811.00000
675.00000 989.00000
742.00000 866.00000
960.00000 1054.00000
1682.00000 1060.00000
2093.00000 1003.00000
901.00000 644.00000
1682.00000 686.00000
2440.00000 998.00000
2397.00000 764.00000
547.00000 718.00000
426.00000 938.00000
501.00000 895.00000
432.00000 846.00000
379.00000 888.00000
IMAGE=F0276.JPG
ID=5 
SCALE=0.028560
LM=15
325.00000 830.00000
720.00000 974.00000
818.00000 851.00000
1024.00000 1020.00000
1717.00000 993.00000
2124.00000 930.00000
918.00000 654.00000
1662.00000 630.00000
2490.00000 924.00000
2452.00000 702.00000
576.00000 720.00000
482.00000 933.00000
548.00000 903.00000
490.00000 854.00000
432.00000 896.00000
IMAGE=F0277.JPG
ID=6 
SCALE=0.027767
LM=15
99.00000 973.00000
498.00000 1153.00000
597.00000 1020.00000
822.00000 1218.00000
1564.00000 1205.00000
1948.00000 1162.00000
729.00000 830.00000
1551.00000 851.00000
2294.00000 1172.00000
2298.00000 950.00000
355.00000 881.00000
239.00000 1096.00000
304.00000 1055.00000
245.00000 1007.00000
195.00000 1052.00000
IMAGE=F0278.JPG
ID=7 
SCALE=0.025633
LM=15
252.00000 1111.00000
686.00000 1238.00000
747.00000 1115.00000
963.00000 1283.00000
1664.00000 1265.00000
2087.00000 1183.00000
849.00000 940.00000
1605.00000 906.00000
2474.00000 1139.00000
2393.00000 921.00000
537.00000 983.00000
423.00000 1213.00000
487.00000 1178.00000
431.00000 1127.00000
371.00000 1174.00000
IMAGE=F0279.JPG
ID=8 
SCALE=0.027767
LM=15
255.00000 1054.00000
625.00000 1201.00000
716.00000 1077.00000
919.00000 1255.00000
1602.00000 1217.00000
2016.00000 1154.00000
799.00000 897.00000
1556.00000 885.00000
2350.00000 1144.00000
2290.00000 938.00000
527.00000 962.00000
406.00000 1160.00000
463.00000 1121.00000
407.00000 1075.00000
363.00000 1118.00000
IMAGE=F0281.JPG
ID=9 
SCALE=0.024969
LM=15
300.00000 998.00000
715.00000 1145.00000
804.00000 1025.00000
1004.00000 1189.00000
1713.00000 1187.00000
2087.00000 1152.00000
883.00000 860.00000
1680.00000 868.00000
2393.00000 1151.00000
2382.00000 956.00000
555.00000 904.00000
466.00000 1114.00000
539.00000 1074.00000
471.00000 1021.00000
410.00000 1072.00000
IMAGE=F0282.JPG
ID=10 
SCALE=0.024383
LM=15
311.00000 1101.00000
673.00000 1234.00000
774.00000 1144.00000
940.00000 1288.00000
1588.00000 1299.00000
1954.00000 1266.00000
859.00000 983.00000
1533.00000 982.00000
2277.00000 1272.00000
2233.00000 1069.00000
542.00000 1003.00000
451.00000 1195.00000
515.00000 1159.00000
454.00000 1105.00000
402.00000 1154.00000
IMAGE=F0284.JPG
ID=11 
SCALE=0.024992
LM=15
554.00000 1141.00000
885.00000 1259.00000
981.00000 1176.00000
1189.00000 1308.00000
1804.00000 1287.00000
2157.00000 1241.00000
1064.00000 1002.00000
1818.00000 1004.00000
2439.00000 1238.00000
2440.00000 1063.00000
801.00000 1057.00000
693.00000 1231.00000
745.00000 1191.00000
697.00000 1149.00000
648.00000 1192.00000
IMAGE=F0285.JPG
ID=12 
SCALE=0.027767
LM=15
183.00000 1069.00000
555.00000 1196.00000
652.00000 1027.00000
869.00000 1232.00000
1587.00000 1149.00000
1995.00000 1047.00000
732.00000 815.00000
1496.00000 742.00000
2454.00000 1027.00000
2467.00000 756.00000
442.00000 904.00000
318.00000 1163.00000
383.00000 1126.00000
315.00000 1073.00000
274.00000 1127.00000
IMAGE=F0270.JPG
ID=0 
SCALE=0.031189
LM=15
125.00000 1047.00000
530.00000 1096.00000
669.00000 948.00000
859.00000 1119.00000
1565.00000 1062.00000
1961.00000 978.00000
709.00000 738.00000
1477.00000 645.00000
2391.00000 952.00000
2388.00000 687.00000
409.00000 834.00000
319.00000 1102.00000
379.00000 1062.00000
317.00000 1014.00000
264.00000 1065.00000
IMAGE=F0272.JPG
ID=1 
SCALE=0.035692
LM=15
91.00000 1123.00000
474.00000 1200.00000
570.00000 1019.00000
819.00000 1207.00000
1547.00000 1116.00000
2004.00000 1003.00000
646.00000 827.00000
1440.00000 713.00000
2468.00000 1006.00000
2488.00000 729.00000
351.00000 919.00000
248.00000 1191.00000
313.00000 1150.00000
248.00000 1097.00000
197.00000 1148.00000
IMAGE=F0273.JPG
ID=2 
SCALE=0.032241
LM=15
247.00000 1088.00000
615.00000 1181.00000
725.00000 1066.00000
934.00000 1207.00000
1625.00000 1166.00000
2151.00000 1099.00000
817.00000 865.00000
1599.00000 849.00000
2402.00000 1106.00000
2401.00000 888.00000
522.00000 954.00000
401.00000 1174.00000
470.00000 1134.00000
405.00000 1087.00000
350.00000 1131.00000
IMAGE=F0274.JPG
ID=3 
SCALE=0.030289
LM=15
278.00000 1018.00000
655.00000 1134.00000
748.00000 979.00000
976.00000 1158.00000
1661.00000 1083.00000
2072.00000 993.00000
825.00000 776.00000
1609.00000 721.00000
2306.00000 984.00000
2310.00000 779.00000
529.00000 881.00000
427.00000 1112.00000
488.00000 1065.00000
428.00000 1023.00000
375.00000 1065.00000
IMAGE=F0275.JPG
ID=4 
SCALE=0.029399
LM=15
431.00000 1090.00000
773.00000 1218.00000
889.00000 1043.00000
1065.00000 1276.00000
1761.00000 1242.00000
2124.00000 1155.00000
1002.00000 868.00000
1706.00000 879.00000
2493.00000 1174.00000
2522.00000 938.00000
709.00000 951.00000
570.00000 1188.00000
635.00000 1143.00000
572.00000 1089.00000
524.00000 1143.00000
IMAGE=F0276.JPG
ID=5 
SCALE=0.029399
LM=15
510.00000 1040.00000
834.00000 1158.00000
900.00000 1035.00000
1093.00000 1198.00000
1705.00000 1159.00000
2051.00000 1104.00000
976.00000 878.00000
1623.00000 845.00000
2364.00000 1118.00000
2377.00000 913.00000
723.00000 923.00000
626.00000 1123.00000
681.00000 1091.00000
626.00000 1049.00000
585.00000 1089.00000
IMAGE=F0277.JPG
ID=6 
SCALE=0.032241
LM=15
434.00000 971.00000
758.00000 1133.00000
861.00000 1009.00000
1049.00000 1198.00000
1725.00000 1165.00000
2093.00000 1092.00000
936.00000 838.00000
1670.00000 843.00000
2357.00000 1073.00000
2358.00000 868.00000
681.00000 884.00000
552.00000 1076.00000
612.00000 1034.00000
559.00000 985.00000
509.00000 1034.00000
IMAGE=F0278.JPG
ID=7 
SCALE=0.028560
LM=15
335.00000 1026.00000
699.00000 1144.00000
800.00000 993.00000
955.00000 1173.00000
1552.00000 1147.00000
1940.00000 1088.00000
874.00000 834.00000
1496.00000 825.00000
2329.00000 1084.00000
2338.00000 868.00000
611.00000 894.00000
502.00000 1124.00000
562.00000 1074.00000
507.00000 1021.00000
448.00000 1073.00000
IMAGE=F0279.JPG
ID=8 
SCALE=0.031235
LM=15
471.00000 874.00000
743.00000 1000.00000
857.00000 895.00000
1043.00000 1072.00000
1642.00000 1070.00000
1965.00000 1023.00000
972.00000 734.00000
1613.00000 761.00000
2345.00000 1020.00000
2339.00000 812.00000
702.00000 777.00000
592.00000 967.00000
638.00000 936.00000
587.00000 887.00000
548.00000 932.00000
IMAGE=F0281.JPG
ID=9 
SCALE=0.027767
LM=15
458.00000 999.00000
793.00000 1117.00000
893.00000 991.00000
1024.00000 1147.00000
1582.00000 1131.00000
1885.00000 1098.00000
946.00000 844.00000
1557.00000 864.00000
2191.00000 1109.00000
2211.00000 943.00000
736.00000 911.00000
605.00000 1099.00000
673.00000 1061.00000
609.00000 1014.00000
557.00000 1059.00000
IMAGE=F0282.JPG
ID=10 
SCALE=0.029361
LM=15
740.00000 938.00000
1008.00000 1032.00000
1081.00000 918.00000
1213.00000 1067.00000
1697.00000 1039.00000
1989.00000 985.00000
1154.00000 816.00000
1649.00000 793.00000
2245.00000 982.00000
2237.00000 807.00000
954.00000 840.00000
845.00000 1009.00000
895.00000 971.00000
849.00000 931.00000
809.00000 968.00000
IMAGE=F0284.JPG
ID=11 
SCALE=0.032241
LM=15
598.00000 939.00000
912.00000 1041.00000
1020.00000 888.00000
1161.00000 1078.00000
1711.00000 1065.00000
1998.00000 1025.00000
1067.00000 759.00000
1692.00000 789.00000
2317.00000 1023.00000
2332.00000 852.00000
833.00000 831.00000
730.00000 1009.00000
791.00000 970.00000
736.00000 918.00000
684.00000 966.00000
IMAGE=F0285.JPG
ID=12 
SCALE=0.030289
LM=15
147.00000 970.00000
537.00000 1111.00000
642.00000 924.00000
859.00000 1159.00000
1598.00000 1093.00000
2030.00000 1000.00000
729.00000 716.00000
1522.00000 671.00000
2469.00000 1009.00000
2516.00000 739.00000
456.00000 801.00000
293.00000 1071.00000
362.00000 1021.00000
294.00000 969.00000
244.00000 1024.00000
IMAGE=F0270.JPG
ID=0 
SCALE=0.029399
LM=15
245.00000 939.00000
612.00000 1044.00000
775.00000 877.00000
904.00000 1112.00000
1564.00000 1113.00000
1918.00000 1071.00000
851.00000 707.00000
1544.00000 724.00000
2306.00000 1069.00000
2314.00000 827.00000
567.00000 756.00000
430.00000 1013.00000
491.00000 966.00000
430.00000 923.00000
382.00000 969.00000
IMAGE=F0272.JPG
ID=1 
SCALE=0.038348
LM=15
469.00000 908.00000
809.00000 996.00000
915.00000 837.00000
1099.00000 1018.00000
1722.00000 981.00000
2093.00000 911.00000
980.00000 677.00000
1702.00000 625.00000
2554.00000 921.00000
2553.00000 712.00000
781.00000 725.00000
623.00000 977.00000
670.00000 931.00000
615.00000 888.00000
566.00000 939.00000
IMAGE=F0273.JPG
ID=2 
SCALE=0.038433
LM=15
287.00000 941.00000
679.00000 1056.00000
797.00000 898.00000
999.00000 1082.00000
1706.00000 1053.00000
2110.00000 995.00000
873.00000 707.00000
1696.00000 720.00000
2551.00000 1007.00000
2559.00000 799.00000
657.00000 789.00000
466.00000 1035.00000
534.00000 987.00000
460.00000 923.00000
399.00000 982.00000
IMAGE=F0274.JPG
ID=3 
SCALE=0.029399
LM=15
308.00000 1114.00000
650.00000 1214.00000
770.00000 1064.00000
978.00000 1251.00000
1637.00000 1196.00000
1996.00000 1129.00000
864.00000 869.00000
1603.00000 843.00000
2353.00000 1147.00000
2382.00000 931.00000
567.00000 959.00000
444.00000 1188.00000
516.00000 1139.00000
444.00000 1093.00000
388.00000 1137.00000
IMAGE=F0275.JPG
ID=4 
SCALE=0.030289
LM=15
259.00000 1077.00000
656.00000 1212.00000
769.00000 1024.00000
920.00000 1254.00000
1595.00000 1211.00000
2051.00000 1126.00000
866.00000 846.00000
1585.00000 843.00000
2364.00000 1173.00000
2381.00000 935.00000
568.00000 923.00000
430.00000 1175.00000
498.00000 1125.00000
435.00000 1063.00000
370.00000 1128.00000
IMAGE=F0276.JPG
ID=5 
SCALE=0.029399
LM=15
468.00000 938.00000
807.00000 1070.00000
917.00000 934.00000
1088.00000 1124.00000
1757.00000 1115.00000
2076.00000 1055.00000
1011.00000 763.00000
1688.00000 762.00000
2480.00000 1096.00000
2525.00000 877.00000
726.00000 797.00000
592.00000 1019.00000
652.00000 984.00000
592.00000 932.00000
545.00000 982.00000
IMAGE=F0277.JPG
ID=6 
SCALE=0.029399
LM=15
512.00000 882.00000
840.00000 1044.00000
943.00000 923.00000
1111.00000 1114.00000
1765.00000 1093.00000
2090.00000 1016.00000
1034.00000 771.00000
1702.00000 787.00000
2441.00000 1003.00000
2454.00000 803.00000
777.00000 805.00000
632.00000 989.00000
692.00000 952.00000
633.00000 899.00000
589.00000 949.00000
IMAGE=F0278.JPG
ID=7 
SCALE=0.029361
LM=15
369.00000 883.00000
710.00000 1032.00000
819.00000 892.00000
991.00000 1100.00000
1622.00000 1094.00000
2072.00000 1023.00000
935.00000 730.00000
1577.00000 744.00000
2441.00000 1023.00000
2483.00000 800.00000
618.00000 764.00000
500.00000 985.00000
562.00000 941.00000
505.00000 892.00000
449.00000 939.00000
IMAGE=F0279.JPG
ID=8 
SCALE=0.029399
LM=15
554.00000 877.00000
888.00000 1025.00000
958.00000 917.00000
1114.00000 1071.00000
1677.00000 1055.00000
1961.00000 993.00000
1046.00000 755.00000
1638.00000 767.00000
2364.00000 962.00000
2365.00000 772.00000
793.00000 799.00000
680.00000 982.00000
733.00000 947.00000
680.00000 902.00000
644.00000 946.00000
IMAGE=F0281.JPG
ID=9 
SCALE=0.029399
LM=15
569.00000 870.00000
945.00000 994.00000
1015.00000 843.00000
1142.00000 1021.00000
1692.00000 989.00000
1973.00000 944.00000
1077.00000 704.00000
1658.00000 719.00000
2299.00000 934.00000
2299.00000 769.00000
863.00000 771.00000
719.00000 966.00000
781.00000 925.00000
720.00000 877.00000
669.00000 926.00000
IMAGE=F0282.JPG
ID=10 
SCALE=0.029399
LM=15
528.00000 1040.00000
836.00000 1164.00000
919.00000 1051.00000
1064.00000 1213.00000
1587.00000 1207.00000
1883.00000 1155.00000
1001.00000 927.00000
1556.00000 930.00000
2181.00000 1157.00000
2185.00000 966.00000
784.00000 948.00000
651.00000 1121.00000
705.00000 1091.00000
653.00000 1038.00000
608.00000 1090.00000
IMAGE=F0284.JPG
ID=11 
SCALE=0.029399
LM=15
350.00000 1018.00000
692.00000 1108.00000
792.00000 965.00000
948.00000 1132.00000
1504.00000 1093.00000
1833.00000 1025.00000
843.00000 810.00000
1474.00000 809.00000
2125.00000 1017.00000
2125.00000 842.00000
628.00000 884.00000
498.00000 1082.00000
555.00000 1036.00000
498.00000 984.00000
444.00000 1038.00000
IMAGE=F0285.JPG
ID=12 
SCALE=0.029399
LM=15
416.00000 952.00000
747.00000 1076.00000
833.00000 910.00000
999.00000 1113.00000
1616.00000 1070.00000
1960.00000 1001.00000
920.00000 747.00000
1553.00000 721.00000
2342.00000 1019.00000
2367.00000 794.00000
683.00000 816.00000
542.00000 1035.00000
598.00000 997.00000
543.00000 950.00000
499.00000 996.00000
IMAGE=F0270.JPG
ID=0 
SCALE=0.035692
LM=15
175.00000 1059.00000
529.00000 1114.00000
680.00000 945.00000
841.00000 1163.00000
1549.00000 1127.00000
1929.00000 1044.00000
757.00000 749.00000
1488.00000 711.00000
2408.00000 748.00000
2412.00000 1009.00000
479.00000 827.00000
336.00000 1098.00000
400.00000 1054.00000
335.00000 1009.00000
281.00000 1058.00000
IMAGE=F0272.JPG
ID=1 
SCALE=0.035692
LM=15
176.00000 1018.00000
522.00000 1106.00000
645.00000 944.00000
834.00000 1141.00000
1486.00000 1115.00000
1899.00000 1054.00000
715.00000 785.00000
1461.00000 733.00000
2352.00000 1124.00000
2401.00000 886.00000
425.00000 832.00000
312.00000 1074.00000
370.00000 1035.00000
312.00000 985.00000
263.00000 1037.00000
IMAGE=F0273.JPG
ID=2 
SCALE=0.035692
LM=15
537.00000 845.00000
856.00000 939.00000
971.00000 807.00000
1117.00000 968.00000
1706.00000 955.00000
1983.00000 912.00000
1033.00000 664.00000
1689.00000 681.00000
2345.00000 932.00000
2360.00000 753.00000
804.00000 728.00000
682.00000 916.00000
736.00000 877.00000
632.00000 878.00000
683.00000 834.00000
IMAGE=F0274.JPG
ID=3 
SCALE=0.035692
LM=15
620.00000 899.00000
925.00000 991.00000
1027.00000 846.00000
1200.00000 1018.00000
1762.00000 966.00000
2041.00000 916.00000
1093.00000 690.00000
1717.00000 665.00000
2294.00000 921.00000
2323.00000 751.00000
857.00000 764.00000
744.00000 961.00000
800.00000 922.00000
746.00000 879.00000
697.00000 920.00000
IMAGE=F0275.JPG
ID=4 
SCALE=0.035692
LM=15
542.00000 1025.00000
858.00000 1149.00000
975.00000 1037.00000
1084.00000 1197.00000
1641.00000 1173.00000
1919.00000 1113.00000
1044.00000 869.00000
1620.00000 875.00000
2247.00000 1130.00000
2267.00000 943.00000
812.00000 937.00000
680.00000 1124.00000
735.00000 1090.00000
684.00000 1042.00000
637.00000 1088.00000
IMAGE=F0276.JPG
ID=5 
SCALE=0.035692
LM=15
758.00000 1000.00000
1043.00000 1118.00000
1142.00000 1027.00000
1282.00000 1166.00000
1814.00000 1156.00000
2122.00000 1106.00000
1218.00000 891.00000
1761.00000 874.00000
2382.00000 1120.00000
2391.00000 942.00000
1001.00000 917.00000
876.00000 1081.00000
927.00000 1055.00000
877.00000 1020.00000
835.00000 1053.00000
IMAGE=F0277.JPG
ID=6 
SCALE=0.035692
LM=15
742.00000 907.00000
1002.00000 1048.00000
1121.00000 947.00000
1229.00000 1113.00000
1757.00000 1108.00000
1993.00000 1058.00000
1170.00000 824.00000
1717.00000 855.00000
2288.00000 1055.00000
2297.00000 889.00000
965.00000 851.00000
848.00000 1002.00000
896.00000 967.00000
849.00000 924.00000
812.00000 966.00000
IMAGE=F0278.JPG
ID=7 
SCALE=0.035692
LM=15
404.00000 1036.00000
727.00000 1154.00000
807.00000 1025.00000
944.00000 1190.00000
1458.00000 1177.00000
1823.00000 1128.00000
898.00000 886.00000
1428.00000 894.00000
2122.00000 1125.00000
2144.00000 944.00000
654.00000 939.00000
553.00000 1132.00000
610.00000 1094.00000
554.00000 1051.00000
506.00000 1093.00000
IMAGE=F0279.JPG
ID=8 
SCALE=0.035692
LM=15
691.00000 1046.00000
944.00000 1167.00000
1033.00000 1051.00000
1142.00000 1215.00000
1598.00000 1210.00000
1863.00000 1167.00000
1096.00000 942.00000
1580.00000 974.00000
2118.00000 1174.00000
2119.00000 1016.00000
898.00000 981.00000
798.00000 1132.00000
845.00000 1101.00000
800.00000 1064.00000
764.00000 1100.00000
IMAGE=F0281.JPG
ID=9 
SCALE=0.035692
LM=15
655.00000 1003.00000
934.00000 1106.00000
1045.00000 987.00000
1114.00000 1135.00000
1569.00000 1118.00000
1765.00000 1089.00000
1068.00000 876.00000
1539.00000 898.00000
2022.00000 1080.00000
2021.00000 943.00000
899.00000 925.00000
782.00000 1078.00000
833.00000 1041.00000
784.00000 996.00000
740.00000 1040.00000
IMAGE=F0282.JPG
ID=10 
SCALE=0.035692
LM=15
659.00000 982.00000
908.00000 1093.00000
993.00000 988.00000
1082.00000 1135.00000
1508.00000 1134.00000
1769.00000 1099.00000
1043.00000 886.00000
1497.00000 908.00000
2008.00000 1110.00000
2021.00000 956.00000
872.00000 911.00000
758.00000 1053.00000
804.00000 1020.00000
761.00000 980.00000
724.00000 1021.00000
IMAGE=F0284.JPG
ID=11 
SCALE=0.035692
LM=15
641.00000 1041.00000
903.00000 1128.00000
1001.00000 998.00000
1125.00000 1159.00000
1432.00000 1143.00000
1581.00000 1138.00000
1049.00000 884.00000
1560.00000 905.00000
2120.00000 1090.00000
2116.00000 949.00000
872.00000 938.00000
771.00000 1099.00000
816.00000 1060.00000
768.00000 1013.00000
722.00000 1058.00000
IMAGE=F0285.JPG
ID=12 
SCALE=0.035692
LM=15
462.00000 989.00000
788.00000 1113.00000
877.00000 963.00000
1046.00000 1159.00000
1643.00000 1118.00000
1998.00000 1053.00000
952.00000 795.00000
1589.00000 771.00000
2329.00000 1063.00000
2368.00000 850.00000
720.00000 858.00000
587.00000 1074.00000
642.00000 1037.00000
587.00000 992.00000
540.00000 1036.00000
IMAGE=F0270.JPG
ID=0 
SCALE=0.035692
LM=15
329.00000 1033.00000
711.00000 1128.00000
848.00000 938.00000
1021.00000 1182.00000
1710.00000 1141.00000
2148.00000 1062.00000
922.00000 773.00000
1680.00000 730.00000
2568.00000 1042.00000
2585.00000 780.00000
633.00000 837.00000
510.00000 1101.00000
572.00000 1059.00000
508.00000 1013.00000
455.00000 1060.00000
IMAGE=F0272.JPG
ID=1 
SCALE=0.035355
LM=15
388.00000 1094.00000
757.00000 1182.00000
854.00000 1031.00000
1051.00000 1208.00000
1700.00000 1168.00000
2143.00000 1097.00000
925.00000 862.00000
1663.00000 791.00000
2525.00000 1121.00000
2584.00000 885.00000
653.00000 919.00000
532.00000 1156.00000
590.00000 1120.00000
532.00000 1072.00000
479.00000 1118.00000
IMAGE=F0273.JPG
ID=2 
SCALE=0.035692
LM=15
603.00000 1040.00000
909.00000 1132.00000
1022.00000 1004.00000
1171.00000 1166.00000
1758.00000 1150.00000
2048.00000 1107.00000
1082.00000 871.00000
1738.00000 880.00000
2324.00000 1105.00000
2327.00000 942.00000
843.00000 932.00000
739.00000 1114.00000
790.00000 1080.00000
739.00000 1037.00000
692.00000 1079.00000
IMAGE=F0274.JPG
ID=3 
SCALE=0.035624
LM=15
511.00000 1095.00000
815.00000 1177.00000
906.00000 1040.00000
1101.00000 1202.00000
1642.00000 1132.00000
1949.00000 1068.00000
977.00000 882.00000
1623.00000 831.00000
2178.00000 1067.00000
2185.00000 895.00000
738.00000 964.00000
635.00000 1156.00000
688.00000 1121.00000
631.00000 1076.00000
588.00000 1120.00000
IMAGE=F0275.JPG
ID=4 
SCALE=0.035692
LM=15
653.00000 1068.00000
970.00000 1170.00000
1064.00000 1034.00000
1257.00000 1203.00000
1756.00000 1147.00000
2046.00000 1070.00000
1125.00000 873.00000
1716.00000 848.00000
2297.00000 1063.00000
2303.00000 875.00000
908.00000 955.00000
792.00000 1153.00000
849.00000 1114.00000
794.00000 1067.00000
744.00000 1113.00000
IMAGE=F0276.JPG
ID=5 
SCALE=0.035692
LM=15
543.00000 1036.00000
824.00000 1138.00000
901.00000 1003.00000
1051.00000 1174.00000
1576.00000 1134.00000
1894.00000 1074.00000
959.00000 884.00000
1520.00000 857.00000
2182.00000 1067.00000
2191.00000 889.00000
763.00000 922.00000
650.00000 1104.00000
697.00000 1074.00000
654.00000 1033.00000
612.00000 1069.00000
IMAGE=F0277.JPG
ID=6 
SCALE=0.035692
LM=15
630.00000 979.00000
893.00000 1110.00000
988.00000 1006.00000
1113.00000 1164.00000
1643.00000 1148.00000
1882.00000 1090.00000
1050.00000 880.00000
1592.00000 896.00000
2111.00000 1066.00000
2104.00000 913.00000
845.00000 913.00000
734.00000 1065.00000
777.00000 1031.00000
738.00000 991.00000
694.00000 1029.00000
IMAGE=F0278.JPG
ID=7 
SCALE=0.035692
LM=15
562.00000 1023.00000
875.00000 1138.00000
963.00000 1003.00000
1094.00000 1178.00000
1610.00000 1169.00000
1955.00000 1122.00000
1045.00000 885.00000
1575.00000 886.00000
2245.00000 1125.00000
2256.00000 940.00000
809.00000 914.00000
701.00000 1107.00000
754.00000 1070.00000
703.00000 1022.00000
652.00000 1068.00000
IMAGE=F0279.JPG
ID=8 
SCALE=0.035692
LM=15
579.00000 988.00000
832.00000 1086.00000
894.00000 977.00000
1030.00000 1121.00000
1479.00000 1092.00000
1733.00000 1044.00000
939.00000 854.00000
1451.00000 858.00000
2008.00000 1022.00000
2005.00000 865.00000
774.00000 903.00000
682.00000 1055.00000
724.00000 1025.00000
682.00000 991.00000
648.00000 1025.00000
IMAGE=F0281.JPG
ID=9 
SCALE=0.035692
LM=15
666.00000 1041.00000
946.00000 1121.00000
1028.00000 997.00000
1125.00000 1137.00000
1580.00000 1096.00000
1832.00000 1049.00000
1066.00000 888.00000
1539.00000 881.00000
2023.00000 1039.00000
2024.00000 904.00000
911.00000 950.00000
789.00000 1107.00000
840.00000 1073.00000
790.00000 1032.00000
747.00000 1071.00000
IMAGE=F0282.JPG
ID=10 
SCALE=0.035692
LM=15
708.00000 991.00000
957.00000 1076.00000
1026.00000 952.00000
1134.00000 1108.00000
1568.00000 1081.00000
1817.00000 1031.00000
1079.00000 868.00000
1536.00000 857.00000
2025.00000 1028.00000
2026.00000 879.00000
907.00000 897.00000
806.00000 1048.00000
850.00000 1014.00000
811.00000 973.00000
769.00000 1012.00000
IMAGE=F0284.JPG
ID=11 
SCALE=0.035692
LM=15
648.00000 992.00000
920.00000 1073.00000
1028.00000 975.00000
1126.00000 1099.00000
1587.00000 1077.00000
1831.00000 1031.00000
1047.00000 827.00000
1562.00000 847.00000
2050.00000 1022.00000
2060.00000 885.00000
885.00000 891.00000
769.00000 1050.00000
820.00000 1012.00000
771.00000 970.00000
726.00000 1011.00000
IMAGE=F0285.JPG
ID=12 
SCALE=0.035692
