# Supplementary material for: Effect of preservation on fish morphology over time: Implications for morphological studies
Source: PLoS One. 2019 Mar 21;14(3):e0213915. doi: 10.1371/journal.pone.0213915 (PMC6428252; doi:10.1371/journal.pone.0213915)
Supplement: S1 Dataset — Included additionally for C. lutrensis and C. venusta are river and site of capture. (ZIP) [file pone.0213915.s011.zip › Apristis_Classifiers.csv]

Time	ID	Number
Field	F0083	1
Two Weeks	F0083	2
Four Weeks	F0083	3
Six Weeks	F0083	4
Eight Weeks	F0083	5
Field	F0270	6
Field	F0272	7
Field	F0273	8
Field	F0274	9
Field	F0275	10
Field	F0276	11
Field	F0277	12
Field	F0278	13
Field	F0279	14
Field	F0281	15
Field	F0282	16
Field	F0284	17
Field	F0285	18
Two Weeks	F0270	19
Two Weeks	F0272	20
Two Weeks	F0273	21
Two Weeks	F0274	22
Two Weeks	F0275	23
Two Weeks	F0276	24
Two Weeks	F0277	25
Two Weeks	F0278	26
Two Weeks	F0279	27
Two Weeks	F0281	28
Two Weeks	F0282	29
Two Weeks	F0284	30
Two Weeks	F0285	31
Four Weeks	F0270	32
Four Weeks	F0272	33
Four Weeks	F0273	34
Four Weeks	F0274	35
Four Weeks	F0275	36
Four Weeks	F0276	37
Four Weeks	F0277	38
Four Weeks	F0278	39
Four Weeks	F0279	40
Four Weeks	F0281	41
Four Weeks	F0282	42
Four Weeks	F0284	43
Four Weeks	F0285	44
Six Weeks	F0270	45
Six Weeks	F0272	46
Six Weeks	F0273	47
Six Weeks	F0274	48
Six Weeks	F0275	49
Six Weeks	F0276	50
Six Weeks	F0277	51
Six Weeks	F0278	52
Six Weeks	F0279	53
Six Weeks	F0281	54
Six Weeks	F0282	55
Six Weeks	F0284	56
Six Weeks	F0285	57
Eight Weeks	F0270	58
Eight Weeks	F0272	59
Eight Weeks	F0273	60
Eight Weeks	F0274	61
Eight Weeks	F0275	62
Eight Weeks	F0276	63
Eight Weeks	F0277	64
Eight Weeks	F0278	65
Eight Weeks	F0279	66
Eight Weeks	F0281	67
Eight Weeks	F0282	68
Eight Weeks	F0284	69
Eight Weeks	F0285	70
