# Supplementary material for: Effect of preservation on fish morphology over time: Implications for morphological studies
Source: PLoS One. 2019 Mar 21;14(3):e0213915. doi: 10.1371/journal.pone.0213915 (PMC6428252; doi:10.1371/journal.pone.0213915)
Supplement: S1 Dataset — Included additionally for C. lutrensis and C. venusta are river and site of capture. (ZIP) [file pone.0213915.s011.zip › Carbonaria_All.TPS]

LM=15
171.00000 1006.00000
675.00000 1145.00000
711.00000 961.00000
906.00000 1154.00000
1627.00000 1112.00000
2190.00000 1037.00000
906.00000 744.00000
1706.00000 768.00000
2499.00000 1025.00000
2530.00000 796.00000
518.00000 827.00000
384.00000 1121.00000
446.00000 1068.00000
376.00000 1000.00000
320.00000 1057.00000
IMAGE=F0140.JPG
ID=0 
SCALE=0.029361
LM=15
268.00000 1120.00000
719.00000 1250.00000
777.00000 1097.00000
978.00000 1254.00000
1571.00000 1164.00000
2130.00000 1073.00000
831.00000 888.00000
1667.00000 814.00000
2411.00000 1094.00000
2457.00000 872.00000
486.00000 994.00000
481.00000 1233.00000
527.00000 1182.00000
460.00000 1131.00000
408.00000 1172.00000
IMAGE=F0140.JPG
ID=0 
SCALE=0.033315
LM=15
338.00000 1017.00000
729.00000 1165.00000
814.00000 1015.00000
1005.00000 1209.00000
1589.00000 1169.00000
2137.00000 1122.00000
900.00000 819.00000
1709.00000 830.00000
2463.00000 1177.00000
2521.00000 953.00000
645.00000 872.00000
523.00000 1127.00000
576.00000 1074.00000
513.00000 1018.00000
464.00000 1067.00000
IMAGE=F0140.JPG
ID=0
SCALE=0.032191
LM=15
226.00000 986.00000
649.00000 1124.00000
731.00000 946.00000
939.00000 1161.00000
1517.00000 1098.00000
2078.00000 1045.00000
818.00000 760.00000
1645.00000 753.00000
2370.00000 1100.00000
2442.00000 879.00000
539.00000 826.00000
431.00000 1086.00000
490.00000 1032.00000
419.00000 974.00000
367.00000 1027.00000
IMAGE=F0140.JPG
ID=0
SCALE=0.032191
LM=15
256.00000 955.00000
625.00000 1084.00000
710.00000 938.00000
882.00000 1125.00000
1442.00000 1087.00000
1937.00000 1046.00000
796.00000 765.00000
1548.00000 773.00000
2248.00000 1106.00000
2282.00000 888.00000
536.00000 816.00000
440.00000 1053.00000
490.00000 1004.00000
425.00000 956.00000
378.00000 994.00000
IMAGE=F0140.JPG
ID=0
SCALE=0.035624
LM=15
266.00000 1015.00000
655.00000 1187.00000
686.00000 1024.00000
928.00000 1215.00000
1613.00000 1177.00000
1662.00000 1168.00000
812.00000 849.00000
1683.00000 816.00000
2456.00000 1136.00000
2453.00000 890.00000
518.00000 888.00000
435.00000 1143.00000
472.00000 1101.00000
423.00000 1051.00000
380.00000 1095.00000
IMAGE=F0189.JPG
ID=0
SCALE=0.049938
LM=15
181.00000 986.00000
551.00000 1056.00000
619.00000 865.00000
910.00000 1037.00000
1668.00000 946.00000
1683.00000 938.00000
700.00000 644.00000
1642.00000 545.00000
2561.00000 831.00000
2565.00000 540.00000
357.00000 780.00000
386.00000 1064.00000
422.00000 1023.00000
345.00000 988.00000
325.00000 1036.00000
IMAGE=F0189.JPG
ID=0
SCALE=0.049938
LM=15
214.00000 1030.00000
630.00000 1140.00000
679.00000 982.00000
935.00000 1143.00000
1679.00000 1111.00000
1682.00000 1106.00000
760.00000 758.00000
1695.00000 731.00000
2504.00000 1009.00000
2538.00000 760.00000
416.00000 843.00000
423.00000 1135.00000
450.00000 1102.00000
387.00000 1057.00000
352.00000 1098.00000
IMAGE=F0189.JPG
ID=0
SCALE=0.047565
LM=15
364.00000 1017.00000
787.00000 1134.00000
796.00000 961.00000
1022.00000 1147.00000
1641.00000 1133.00000
1719.00000 1138.00000
881.00000 768.00000
1728.00000 777.00000
2498.00000 1100.00000
2543.00000 860.00000
622.00000 818.00000
548.00000 1112.00000
584.00000 1076.00000
532.00000 1026.00000
491.00000 1070.00000
IMAGE=F0189.JPG
ID=0
SCALE=0.049938
LM=15
421.00000 1054.00000
855.00000 1168.00000
874.00000 1002.00000
1097.00000 1174.00000
1718.00000 1142.00000
1799.00000 1147.00000
952.00000 793.00000
1810.00000 781.00000
2577.00000 1070.00000
2600.00000 832.00000
623.00000 878.00000
603.00000 1146.00000
645.00000 1114.00000
583.00000 1068.00000
554.00000 1112.00000
IMAGE=F0189`.JPG
ID=0
SCALE=0.049938
LM=15
80.00000 914.00000
475.00000 1096.00000
590.00000 983.00000
841.00000 1137.00000
1636.00000 1171.00000
2158.00000 1174.00000
712.00000 799.00000
1710.00000 833.00000
2462.00000 1211.00000
2486.00000 991.00000
361.00000 849.00000
265.00000 1053.00000
333.00000 1015.00000
275.00000 953.00000
216.00000 1010.00000
IMAGE=F0287.JPG
ID=0 
SCALE=0.039968
LM=15
118.00000 1032.00000
536.00000 1147.00000
613.00000 1034.00000
817.00000 1160.00000
1615.00000 1134.00000
1971.00000 1102.00000
731.00000 848.00000
1642.00000 797.00000
2383.00000 1132.00000
2391.00000 911.00000
360.00000 912.00000
323.00000 1129.00000
383.00000 1099.00000
320.00000 1044.00000
275.00000 1097.00000
IMAGE=F0290.JPG
ID=1 
SCALE=0.039968
LM=15
139.00000 818.00000
489.00000 1051.00000
586.00000 920.00000
818.00000 1126.00000
1611.00000 1083.00000
2039.00000 1000.00000
721.00000 743.00000
1634.00000 714.00000
2440.00000 1034.00000
2449.00000 794.00000
402.00000 756.00000
284.00000 970.00000
344.00000 921.00000
292.00000 866.00000
240.00000 917.00000
IMAGE=F0287.JPG
ID=0 
SCALE=0.038433
LM=15
86.00000 1047.00000
453.00000 1138.00000
600.00000 1008.00000
835.00000 1130.00000
1629.00000 1075.00000
2020.00000 1026.00000
709.00000 804.00000
1629.00000 726.00000
2418.00000 1028.00000
2487.00000 801.00000
325.00000 911.00000
303.00000 1134.00000
362.00000 1101.00000
299.00000 1057.00000
249.00000 1094.00000
IMAGE=F0290.JPG
ID=1 
SCALE=0.039968
LM=15
142.00000 795.00000
542.00000 1032.00000
622.00000 905.00000
871.00000 1088.00000
1618.00000 1010.00000
2026.00000 894.00000
752.00000 729.00000
1619.00000 659.00000
2383.00000 877.00000
2346.00000 657.00000
419.00000 745.00000
317.00000 957.00000
371.00000 906.00000
314.00000 849.00000
261.00000 906.00000
IMAGE=F0287.JPG
ID=0 
SCALE=0.039968
LM=15
252.00000 1051.00000
675.00000 1141.00000
748.00000 1008.00000
902.00000 1148.00000
1596.00000 1130.00000
1976.00000 1080.00000
837.00000 834.00000
1615.00000 823.00000
2311.00000 1037.00000
2306.00000 832.00000
500.00000 921.00000
454.00000 1136.00000
505.00000 1098.00000
459.00000 1049.00000
404.00000 1092.00000
IMAGE=F0290.JPG
ID=1 
SCALE=0.045408
LM=15
372.00000 898.00000
669.00000 1100.00000
765.00000 990.00000
937.00000 1164.00000
1562.00000 1134.00000
1915.00000 1065.00000
847.00000 849.00000
1581.00000 848.00000
2172.00000 1080.00000
2190.00000 904.00000
609.00000 863.00000
505.00000 1031.00000
558.00000 994.00000
515.00000 941.00000
467.00000 990.00000
IMAGE=F0287.JPG
ID=0 
SCALE=0.047565
LM=15
106.00000 1036.00000
577.00000 1165.00000
700.00000 980.00000
864.00000 1181.00000
1696.00000 1171.00000
2149.00000 1133.00000
806.00000 785.00000
1725.00000 802.00000
2514.00000 1135.00000
2557.00000 899.00000
426.00000 884.00000
352.00000 1146.00000
417.00000 1089.00000
352.00000 1033.00000
289.00000 1091.00000
IMAGE=F0290.JPG
ID=1 
SCALE=0.038433
LM=15
255.00000 941.00000
634.00000 1158.00000
752.00000 1002.00000
978.00000 1217.00000
1722.00000 1137.00000
2124.00000 1066.00000
831.00000 833.00000
1739.00000 790.00000
2477.00000 1083.00000
2481.00000 864.00000
549.00000 866.00000
424.00000 1091.00000
485.00000 1041.00000
430.00000 977.00000
378.00000 1035.00000
IMAGE=F0287.JPG
ID=0 
SCALE=0.039968
LM=15
341.00000 1087.00000
795.00000 1177.00000
879.00000 993.00000
1064.00000 1175.00000
1851.00000 1124.00000
2289.00000 1064.00000
1009.00000 802.00000
1871.00000 769.00000
2639.00000 1048.00000
2637.00000 821.00000
636.00000 917.00000
572.00000 1171.00000
635.00000 1119.00000
571.00000 1072.00000
516.00000 1124.00000
IMAGE=F0290.JPG
ID=1 
SCALE=0.038433
LM=15
155.00000 1025.00000
516.00000 1147.00000
596.00000 992.00000
843.00000 1159.00000
1540.00000 1149.00000
2086.00000 1118.00000
713.00000 802.00000
1665.00000 803.00000
2457.00000 1126.00000
2433.00000 871.00000
405.00000 880.00000
323.00000 1127.00000
358.00000 1071.00000
290.00000 1026.00000
261.00000 1088.00000
IMAGE=DSC_0254.JPG
ID=0 
SCALE=0.041631
LM=15
221.00000 923.00000
650.00000 1168.00000
686.00000 1020.00000
889.00000 1223.00000
1651.00000 1188.00000
2173.00000 1106.00000
831.00000 848.00000
1637.00000 820.00000
2543.00000 1090.00000
2508.00000 825.00000
556.00000 850.00000
395.00000 1081.00000
444.00000 1036.00000
381.00000 975.00000
342.00000 1027.00000
IMAGE=DSC_0256.JPG
ID=1 
SCALE=0.038433
LM=15
199.00000 948.00000
605.00000 1143.00000
669.00000 1019.00000
887.00000 1187.00000
1586.00000 1183.00000
2072.00000 1119.00000
828.00000 867.00000
1640.00000 836.00000
2482.00000 1116.00000
2479.00000 877.00000
517.00000 842.00000
378.00000 1081.00000
433.00000 1038.00000
366.00000 978.00000
320.00000 1029.00000
IMAGE=DSC_0260.JPG
ID=2 
SCALE=0.037012
LM=15
199.00000 715.00000
629.00000 971.00000
681.00000 819.00000
971.00000 1029.00000
1823.00000 947.00000
2358.00000 828.00000
857.00000 594.00000
1844.00000 549.00000
2751.00000 868.00000
2765.00000 582.00000
522.00000 659.00000
377.00000 892.00000
400.00000 838.00000
328.00000 779.00000
302.00000 828.00000
IMAGE=DSC_0005.JPG
ID=0 
SCALE=0.035692
LM=15
291.00000 913.00000
691.00000 1115.00000
733.00000 952.00000
973.00000 1159.00000
1689.00000 1139.00000
2180.00000 1082.00000
867.00000 779.00000
1737.00000 772.00000
2522.00000 1134.00000
2548.00000 876.00000
605.00000 805.00000
448.00000 1030.00000
490.00000 985.00000
422.00000 922.00000
385.00000 978.00000
IMAGE=DSC_0009.JPG
ID=1 
SCALE=0.035692
LM=15
153.00000 1270.00000
675.00000 1403.00000
713.00000 1231.00000
902.00000 1414.00000
1644.00000 1332.00000
2133.00000 1242.00000
808.00000 1028.00000
1607.00000 955.00000
2483.00000 1282.00000
2486.00000 1009.00000
528.00000 1098.00000
381.00000 1364.00000
429.00000 1314.00000
353.00000 1268.00000
315.00000 1320.00000
IMAGE=DSC_0016.JPG
ID=2 
SCALE=0.037012
LM=15
254.00000 1024.00000
602.00000 1205.00000
702.00000 1047.00000
949.00000 1256.00000
1730.00000 1175.00000
2226.00000 1067.00000
850.00000 860.00000
1732.00000 805.00000
2556.00000 1108.00000
2571.00000 853.00000
552.00000 928.00000
406.00000 1150.00000
443.00000 1096.00000
375.00000 1039.00000
344.00000 1094.00000
IMAGE=DSC_0319.JPG
ID=0 
SCALE=0.043437
LM=15
152.00000 944.00000
559.00000 1144.00000
632.00000 1001.00000
897.00000 1194.00000
1596.00000 1149.00000
2056.00000 1070.00000
745.00000 825.00000
1636.00000 776.00000
2330.00000 1058.00000
2346.00000 847.00000
494.00000 844.00000
321.00000 1067.00000
372.00000 1028.00000
302.00000 963.00000
257.00000 1016.00000
IMAGE=DSC_0329.JPG
ID=1 
SCALE=0.041631
LM=15
226.00000 908.00000
614.00000 1035.00000
717.00000 868.00000
877.00000 1069.00000
1525.00000 1013.00000
1965.00000 945.00000
805.00000 715.00000
1506.00000 677.00000
2142.00000 955.00000
2144.00000 764.00000
572.00000 757.00000
422.00000 980.00000
463.00000 940.00000
405.00000 900.00000
371.00000 948.00000
IMAGE=DSC_0330.JPG
ID=2 
SCALE=0.045408
LM=15
274.00000 1041.00000
598.00000 1227.00000
682.00000 1092.00000
939.00000 1276.00000
1689.00000 1173.00000
2149.00000 1051.00000
828.00000 896.00000
1693.00000 808.00000
2499.00000 1074.00000
2505.00000 826.00000
536.00000 969.00000
411.00000 1173.00000
444.00000 1135.00000
388.00000 1077.00000
358.00000 1123.00000
IMAGE=DSC_0705.JPG
ID=0 
SCALE=0.045408
LM=15
312.00000 1114.00000
645.00000 1265.00000
721.00000 1137.00000
972.00000 1303.00000
1612.00000 1232.00000
2036.00000 1134.00000
830.00000 978.00000
1620.00000 893.00000
2289.00000 1108.00000
2282.00000 912.00000
639.00000 1029.00000
468.00000 1218.00000
505.00000 1175.00000
436.00000 1120.00000
408.00000 1172.00000
IMAGE=DSC_0708.JPG
ID=1 
SCALE=0.045408
LM=15
299.00000 1111.00000
705.00000 1217.00000
764.00000 1068.00000
935.00000 1238.00000
1572.00000 1156.00000
2005.00000 1068.00000
842.00000 900.00000
1533.00000 828.00000
2203.00000 1056.00000
2171.00000 864.00000
624.00000 959.00000
484.00000 1183.00000
527.00000 1145.00000
466.00000 1103.00000
432.00000 1151.00000
IMAGE=DSC_0714.JPG
ID=2 
SCALE=0.049938
LM=15
442.00000 1030.00000
767.00000 1176.00000
849.00000 1005.00000
1086.00000 1210.00000
1831.00000 1119.00000
2280.00000 1012.00000
996.00000 826.00000
1844.00000 764.00000
2632.00000 1011.00000
2601.00000 768.00000
719.00000 904.00000
572.00000 1128.00000
607.00000 1072.00000
549.00000 1022.00000
515.00000 1072.00000
IMAGE=DSC_0798.JPG
ID=0 
SCALE=0.045408
LM=15
309.00000 1045.00000
763.00000 1194.00000
833.00000 1024.00000
1012.00000 1228.00000
1728.00000 1172.00000
2210.00000 1093.00000
934.00000 844.00000
1711.00000 800.00000
2418.00000 1083.00000
2391.00000 873.00000
684.00000 895.00000
519.00000 1142.00000
564.00000 1096.00000
500.00000 1049.00000
458.00000 1098.00000
IMAGE=DSC_0804.JPG
ID=1 
SCALE=0.043437
LM=15
293.00000 1046.00000
666.00000 1213.00000
728.00000 1054.00000
987.00000 1254.00000
1573.00000 1199.00000
2144.00000 1103.00000
850.00000 890.00000
1700.00000 828.00000
2407.00000 1094.00000
2417.00000 885.00000
638.00000 935.00000
451.00000 1150.00000
492.00000 1101.00000
429.00000 1045.00000
392.00000 1096.00000
IMAGE=DSC_0808.JPG
ID=2 
SCALE=0.043437
