# Supplementary material for: Effect of preservation on fish morphology over time: Implications for morphological studies
Source: PLoS One. 2019 Mar 21;14(3):e0213915. doi: 10.1371/journal.pone.0213915 (PMC6428252; doi:10.1371/journal.pone.0213915)
Supplement: S1 Dataset — Included additionally for C. lutrensis and C. venusta are river and site of capture. (ZIP) [file pone.0213915.s011.zip › Carbonaria_Classifiers.csv]

Time	ID
Field	F0140
Two Weeks	F0140
Four Weeks	F0140
Six Weeks	F0140
Eight Weeks	F0140
Field	F0189
Two Weeks	F0189
Four Weeks	F0189
Six Weeks	F0189
Eight Weeks	F0189
Field	F0287
Field	F0290
Two Weeks	F0287
Two Weeks	F0290
Four Weeks	F0287
Four Weeks	F0290
Six Weeks	F0287
Six Weeks	F0290
Eight Weeks	F0287
Eight Weeks	F0290
Field	F0352
Field	F0353
Field	F0354
Two Weeks	F0352
Two Weeks	F0354
Two Weeks	F0353
Four Weeks	F0352
Four Weeks	F0354
Four Weeks	F0353
Six Weeks	F0352
Six Weeks	F0354
Six Weeks	F0353
Eight Weeks	F0352
Eight Weeks	F0353
Eight Weeks	F0354
