# Supplementary material for: Effect of preservation on fish morphology over time: Implications for morphological studies
Source: PLoS One. 2019 Mar 21;14(3):e0213915. doi: 10.1371/journal.pone.0213915 (PMC6428252; doi:10.1371/journal.pone.0213915)
Supplement: S1 Dataset — Included additionally for C. lutrensis and C. venusta are river and site of capture. (ZIP) [file pone.0213915.s011.zip › Chalybaeus_All.TPS]

LM=14
479.00000 1024.00000
863.00000 1128.00000
951.00000 869.00000
1413.00000 1197.00000
1640.00000 1181.00000
1468.00000 813.00000
1794.00000 892.00000
2384.00000 1134.00000
2372.00000 949.00000
738.00000 851.00000
647.00000 1073.00000
728.00000 991.00000
648.00000 915.00000
575.00000 991.00000
IMAGE=F0191.JPG
ID=0 
SCALE=0.022217
LM=14
462.00000 898.00000
848.00000 1037.00000
932.00000 770.00000
1395.00000 1114.00000
1623.00000 1082.00000
1421.00000 715.00000
1771.00000 781.00000
2303.00000 1033.00000
2287.00000 851.00000
724.00000 742.00000
629.00000 956.00000
710.00000 882.00000
634.00000 801.00000
557.00000 881.00000
IMAGE=F0192.JPG
ID=1 
SCALE=0.022704
LM=14
500.00000 984.00000
868.00000 1106.00000
950.00000 844.00000
1423.00000 1159.00000
1646.00000 1131.00000
1419.00000 748.00000
1798.00000 825.00000
2344.00000 1067.00000
2327.00000 886.00000
749.00000 830.00000
671.00000 1040.00000
754.00000 970.00000
675.00000 892.00000
600.00000 970.00000
IMAGE=F0193.JPG
ID=2 
SCALE=0.022200
LM=14
365.00000 1050.00000
743.00000 1188.00000
827.00000 916.00000
1320.00000 1249.00000
1584.00000 1213.00000
1330.00000 846.00000
1693.00000 898.00000
2258.00000 1152.00000
2224.00000 964.00000
607.00000 888.00000
531.00000 1113.00000
610.00000 1034.00000
532.00000 957.00000
461.00000 1034.00000
IMAGE=F0194.JPG
ID=3 
SCALE=0.022704
LM=14
383.00000 1016.00000
753.00000 1163.00000
866.00000 906.00000
1333.00000 1257.00000
1561.00000 1227.00000
1351.00000 829.00000
1728.00000 911.00000
2323.00000 1169.00000
2281.00000 980.00000
642.00000 869.00000
563.00000 1092.00000
648.00000 1008.00000
566.00000 928.00000
490.00000 1009.00000
IMAGE=F0195.JPG
ID=4 
SCALE=0.022704
LM=14
426.00000 1002.00000
827.00000 1130.00000
897.00000 878.00000
1395.00000 1170.00000
1609.00000 1131.00000
1391.00000 789.00000
1749.00000 831.00000
2299.00000 1058.00000
2249.00000 865.00000
702.00000 848.00000
610.00000 1066.00000
692.00000 983.00000
611.00000 908.00000
540.00000 984.00000
IMAGE=F0196.JPG
ID=5 
SCALE=0.022704
LM=14
679.00000 1052.00000
985.00000 1134.00000
1054.00000 929.00000
1443.00000 1162.00000
1644.00000 1118.00000
1415.00000 838.00000
1690.00000 872.00000
2172.00000 1068.00000
2174.00000 923.00000
900.00000 905.00000
803.00000 1100.00000
864.00000 1031.00000
804.00000 971.00000
750.00000 1030.00000
IMAGE=F0191.JPG
ID=0 
SCALE=0.027767
LM=14
538.00000 1001.00000
853.00000 1127.00000
916.00000 902.00000
1293.00000 1176.00000
1486.00000 1134.00000
1298.00000 852.00000
1562.00000 888.00000
2013.00000 1093.00000
2022.00000 934.00000
726.00000 879.00000
674.00000 1052.00000
737.00000 992.00000
673.00000 925.00000
610.00000 992.00000
IMAGE=F0192.JPG
ID=1 
SCALE=0.027767
LM=14
619.00000 1004.00000
908.00000 1111.00000
983.00000 898.00000
1366.00000 1170.00000
1564.00000 1130.00000
1345.00000 833.00000
1628.00000 866.00000
2089.00000 1081.00000
2070.00000 933.00000
825.00000 883.00000
755.00000 1055.00000
822.00000 995.00000
758.00000 926.00000
702.00000 995.00000
IMAGE=F0193.JPG
ID=2 
SCALE=0.027767
LM=14
590.00000 1037.00000
895.00000 1141.00000
947.00000 928.00000
1376.00000 1176.00000
1545.00000 1147.00000
1356.00000 848.00000
1663.00000 879.00000
2137.00000 1085.00000
2114.00000 934.00000
791.00000 895.00000
713.00000 1092.00000
778.00000 1032.00000
716.00000 963.00000
661.00000 1031.00000
IMAGE=F0194.JPG
ID=3 
SCALE=0.027767
LM=14
578.00000 995.00000
900.00000 1133.00000
964.00000 921.00000
1355.00000 1185.00000
1589.00000 1141.00000
1348.00000 842.00000
1631.00000 881.00000
2151.00000 1092.00000
2119.00000 932.00000
828.00000 882.00000
721.00000 1071.00000
792.00000 1003.00000
722.00000 940.00000
663.00000 1003.00000
IMAGE=F0195.JPG
ID=4 
SCALE=0.027767
LM=14
615.00000 1009.00000
951.00000 1140.00000
1009.00000 924.00000
1402.00000 1176.00000
1597.00000 1138.00000
1391.00000 862.00000
1652.00000 884.00000
2102.00000 1086.00000
2068.00000 932.00000
849.00000 886.00000
767.00000 1066.00000
838.00000 1002.00000
768.00000 936.00000
703.00000 1002.00000
IMAGE=F0196.JPG
ID=5 
SCALE=0.026988
LM=14
614.00000 1106.00000
903.00000 1196.00000
957.00000 1002.00000
1318.00000 1240.00000
1519.00000 1201.00000
1303.00000 937.00000
1563.00000 975.00000
1993.00000 1172.00000
2001.00000 1035.00000
806.00000 986.00000
736.00000 1155.00000
791.00000 1091.00000
740.00000 1036.00000
683.00000 1090.00000
IMAGE=F0191.JPG
ID=0 
SCALE=0.029399
LM=14
671.00000 1026.00000
979.00000 1147.00000
1039.00000 934.00000
1385.00000 1183.00000
1543.00000 1137.00000
1384.00000 879.00000
1632.00000 899.00000
2043.00000 1084.00000
2018.00000 940.00000
901.00000 909.00000
807.00000 1080.00000
866.00000 1021.00000
808.00000 960.00000
750.00000 1021.00000
IMAGE=F0192.JPG
ID=1 
SCALE=0.029361
LM=14
709.00000 1110.00000
1002.00000 1208.00000
1051.00000 1003.00000
1413.00000 1237.00000
1563.00000 1187.00000
1374.00000 925.00000
1637.00000 940.00000
2078.00000 1121.00000
2041.00000 980.00000
935.00000 991.00000
851.00000 1160.00000
915.00000 1102.00000
851.00000 1039.00000
795.00000 1100.00000
IMAGE=F0193.JPG
ID=2 
SCALE=0.029361
LM=14
777.00000 1065.00000
1050.00000 1161.00000
1088.00000 976.00000
1423.00000 1192.00000
1547.00000 1172.00000
1418.00000 911.00000
1669.00000 946.00000
2043.00000 1123.00000
2032.00000 997.00000
981.00000 947.00000
890.00000 1106.00000
941.00000 1057.00000
890.00000 1002.00000
844.00000 1056.00000
IMAGE=F0194.JPG
ID=3 
SCALE=0.032241
LM=14
731.00000 1083.00000
1017.00000 1193.00000
1068.00000 1003.00000
1389.00000 1229.00000
1559.00000 1180.00000
1366.00000 936.00000
1603.00000 967.00000
2010.00000 1132.00000
1980.00000 1003.00000
939.00000 978.00000
859.00000 1135.00000
915.00000 1079.00000
862.00000 1025.00000
809.00000 1080.00000
IMAGE=F0195.JPG
ID=4 
SCALE=0.032191
LM=14
741.00000 1072.00000
1021.00000 1165.00000
1074.00000 984.00000
1396.00000 1180.00000
1514.00000 1146.00000
1373.00000 921.00000
1589.00000 928.00000
1968.00000 1081.00000
1957.00000 951.00000
956.00000 961.00000
870.00000 1112.00000
925.00000 1061.00000
870.00000 1007.00000
820.00000 1060.00000
IMAGE=F0196.JPG
ID=5 
SCALE=0.033315
LM=14
796.00000 1019.00000
1039.00000 1093.00000
1096.00000 934.00000
1383.00000 1136.00000
1508.00000 1103.00000
1368.00000 880.00000
1572.00000 918.00000
1920.00000 1089.00000
1933.00000 978.00000
963.00000 914.00000
902.00000 1056.00000
947.00000 1006.00000
906.00000 959.00000
860.00000 1005.00000
IMAGE=F0191.JPG
ID=0 
SCALE=0.034462
LM=14
823.00000 1001.00000
1061.00000 1103.00000
1130.00000 944.00000
1410.00000 1152.00000
1537.00000 1118.00000
1408.00000 909.00000
1612.00000 930.00000
1924.00000 1089.00000
1904.00000 979.00000
1019.00000 914.00000
935.00000 1046.00000
983.00000 1002.00000
936.00000 953.00000
887.00000 1001.00000
IMAGE=F0192.JPG
ID=1 
SCALE=0.034401
LM=14
821.00000 997.00000
1066.00000 1079.00000
1112.00000 910.00000
1396.00000 1103.00000
1528.00000 1063.00000
1371.00000 847.00000
1585.00000 865.00000
1938.00000 1017.00000
1938.00000 901.00000
1018.00000 896.00000
940.00000 1037.00000
989.00000 993.00000
942.00000 941.00000
899.00000 991.00000
IMAGE=F0193.JPG
ID=2 
SCALE=0.034401
LM=14
752.00000 1051.00000
994.00000 1140.00000
1054.00000 988.00000
1362.00000 1173.00000
1475.00000 1153.00000
1353.00000 924.00000
1572.00000 948.00000
1922.00000 1115.00000
1929.00000 994.00000
940.00000 958.00000
857.00000 1097.00000
905.00000 1055.00000
860.00000 1004.00000
816.00000 1055.00000
IMAGE=F0194.JPG
ID=3 
SCALE=0.034462
LM=14
731.00000 1021.00000
984.00000 1121.00000
1038.00000 960.00000
1330.00000 1163.00000
1492.00000 1123.00000
1324.00000 896.00000
1539.00000 924.00000
1925.00000 1085.00000
1889.00000 965.00000
925.00000 929.00000
849.00000 1076.00000
902.00000 1026.00000
851.00000 974.00000
809.00000 1024.00000
IMAGE=F0195.JPG
ID=4 
SCALE=0.034401
LM=14
682.00000 1053.00000
935.00000 1140.00000
986.00000 990.00000
1290.00000 1167.00000
1397.00000 1137.00000
1268.00000 932.00000
1470.00000 943.00000
1812.00000 1098.00000
1804.00000 974.00000
867.00000 956.00000
798.00000 1100.00000
848.00000 1055.00000
799.00000 1006.00000
754.00000 1052.00000
IMAGE=F0196.JPG
ID=5 
SCALE=0.034462
LM=14
829.00000 1044.00000
1065.00000 1107.00000
1116.00000 956.00000
1420.00000 1130.00000
1550.00000 1091.00000
1388.00000 884.00000
1597.00000 907.00000
1959.00000 1054.00000
1956.00000 942.00000
982.00000 934.00000
932.00000 1078.00000
978.00000 1028.00000
933.00000 982.00000
888.00000 1028.00000
IMAGE=F0191.JPG
ID=0 
SCALE=0.034401
LM=14
841.00000 1008.00000
1092.00000 1104.00000
1137.00000 936.00000
1428.00000 1131.00000
1555.00000 1089.00000
1411.00000 882.00000
1619.00000 896.00000
1953.00000 1041.00000
1930.00000 927.00000
1021.00000 917.00000
950.00000 1053.00000
999.00000 1004.00000
951.00000 958.00000
901.00000 1004.00000
IMAGE=F0192.JPG
ID=1 
SCALE=0.034462
LM=14
846.00000 1014.00000
1085.00000 1096.00000
1132.00000 932.00000
1426.00000 1125.00000
1565.00000 1077.00000
1388.00000 869.00000
1607.00000 886.00000
1957.00000 1039.00000
1951.00000 924.00000
1036.00000 921.00000
961.00000 1057.00000
1008.00000 1012.00000
965.00000 962.00000
921.00000 1012.00000
IMAGE=F0193.JPG
ID=2 
SCALE=0.034462
LM=14
794.00000 1017.00000
1007.00000 1092.00000
1086.00000 936.00000
1401.00000 1116.00000
1578.00000 1078.00000
1383.00000 860.00000
1609.00000 881.00000
1965.00000 1028.00000
1979.00000 902.00000
962.00000 912.00000
899.00000 1059.00000
941.00000 1012.00000
898.00000 962.00000
855.00000 1013.00000
IMAGE=F0194.JPG
ID=3 
SCALE=0.034462
LM=14
749.00000 975.00000
990.00000 1072.00000
1044.00000 913.00000
1345.00000 1109.00000
1487.00000 1066.00000
1328.00000 844.00000
1547.00000 868.00000
1929.00000 1025.00000
1906.00000 905.00000
937.00000 882.00000
860.00000 1027.00000
910.00000 978.00000
862.00000 928.00000
815.00000 979.00000
IMAGE=F0195.JPG
ID=4 
SCALE=0.034462
LM=14
846.00000 1013.00000
1103.00000 1103.00000
1147.00000 945.00000
1449.00000 1121.00000
1579.00000 1079.00000
1433.00000 884.00000
1626.00000 889.00000
1971.00000 1041.00000
1959.00000 921.00000
1037.00000 921.00000
966.00000 1061.00000
1015.00000 1010.00000
964.00000 963.00000
916.00000 1011.00000
IMAGE=F0196.JPG
ID=5 
SCALE=0.035692
