# Supplementary material for: Effect of preservation on fish morphology over time: Implications for morphological studies
Source: PLoS One. 2019 Mar 21;14(3):e0213915. doi: 10.1371/journal.pone.0213915 (PMC6428252; doi:10.1371/journal.pone.0213915)
Supplement: S1 Dataset — Included additionally for C. lutrensis and C. venusta are river and site of capture. (ZIP) [file pone.0213915.s011.zip › Chalybaeus_Classifiers.csv]

ID	Time
F0191	Field
F0192	Field
F0193	Field
F0194	Field
F0195	Field
F0196	Field
F0191	Two Weeks
F0192	Two Weeks
F0193	Two Weeks
F0194	Two Weeks
F0195	Two Weeks
F0196	Two Weeks
F0191	Four Weeks
F0192	Four Weeks
F0193	Four Weeks
F0194	Four Weeks
F0195	Four Weeks
F0196	Four Weeks
F0191	Six Weeks
F0192	Six Weeks
F0193	Six Weeks
F0194	Six Weeks
F0195	Six Weeks
F0196	Six Weeks
F0191	Eight Weeks
F0192	Eight Weeks
F0193	Eight Weeks
F0194	Eight Weeks
F0195	Eight Weeks
F0196	Eight Weeks
