# Supplementary material for: Effect of preservation on fish morphology over time: Implications for morphological studies
Source: PLoS One. 2019 Mar 21;14(3):e0213915. doi: 10.1371/journal.pone.0213915 (PMC6428252; doi:10.1371/journal.pone.0213915)
Supplement: S1 Dataset — Included additionally for C. lutrensis and C. venusta are river and site of capture. (ZIP) [file pone.0213915.s011.zip › Geiserie_All.TPS]

LM=14
676.00000 1065.00000
935.00000 1126.00000
1004.00000 976.00000
1553.00000 1158.00000
1718.00000 1136.00000
1264.00000 759.00000
1487.00000 789.00000
2070.00000 1112.00000
2055.00000 901.00000
856.00000 898.00000
774.00000 1087.00000
841.00000 1022.00000
774.00000 951.00000
710.00000 1024.00000
IMAGE=F0213.JPG
ID=0 
SCALE=0.022173
LM=14
711.00000 1067.00000
965.00000 1114.00000
1068.00000 960.00000
1636.00000 1147.00000
1803.00000 1117.00000
1321.00000 767.00000
1567.00000 780.00000
2145.00000 1101.00000
2131.00000 890.00000
893.00000 882.00000
812.00000 1084.00000
878.00000 1017.00000
810.00000 947.00000
742.00000 1020.00000
IMAGE=F0214.JPG
ID=1 
SCALE=0.022173
LM=14
753.00000 1047.00000
1016.00000 1104.00000
1120.00000 957.00000
1665.00000 1114.00000
1844.00000 1084.00000
1358.00000 718.00000
1595.00000 760.00000
2190.00000 1041.00000
2169.00000 838.00000
955.00000 853.00000
858.00000 1060.00000
931.00000 994.00000
859.00000 918.00000
793.00000 996.00000
IMAGE=F0215.JPG
ID=2 
SCALE=0.022173
LM=14
707.00000 1173.00000
970.00000 1199.00000
1027.00000 1058.00000
1611.00000 1164.00000
1782.00000 1128.00000
1235.00000 782.00000
1504.00000 811.00000
2135.00000 1089.00000
2118.00000 890.00000
872.00000 966.00000
793.00000 1168.00000
861.00000 1111.00000
788.00000 1042.00000
732.00000 1115.00000
IMAGE=F0216.JPG
ID=3 
SCALE=0.022173
LM=14
715.00000 1046.00000
945.00000 1114.00000
1028.00000 1007.00000
1566.00000 1152.00000
1719.00000 1130.00000
1257.00000 782.00000
1486.00000 818.00000
2065.00000 1116.00000
2057.00000 923.00000
891.00000 879.00000
799.00000 1068.00000
867.00000 1017.00000
803.00000 953.00000
748.00000 1015.00000
IMAGE=F0217.JPG
ID=4 
SCALE=0.022173
LM=14
702.00000 996.00000
915.00000 1036.00000
994.00000 942.00000
1457.00000 1081.00000
1588.00000 1060.00000
1201.00000 773.00000
1381.00000 795.00000
1904.00000 1035.00000
1899.00000 872.00000
864.00000 834.00000
783.00000 1007.00000
842.00000 956.00000
781.00000 896.00000
728.00000 955.00000
IMAGE=F0218.JPG
ID=5 
SCALE=0.022173
LM=14
632.00000 1017.00000
880.00000 1071.00000
949.00000 979.00000
1504.00000 1112.00000
1672.00000 1084.00000
1187.00000 767.00000
1445.00000 786.00000
2001.00000 1061.00000
1996.00000 870.00000
802.00000 844.00000
733.00000 1041.00000
796.00000 977.00000
736.00000 906.00000
665.00000 982.00000
IMAGE=F0219.JPG
ID=6 
SCALE=0.022217
LM=14
626.00000 1089.00000
879.00000 1107.00000
941.00000 978.00000
1480.00000 1124.00000
1650.00000 1106.00000
1189.00000 765.00000
1401.00000 792.00000
1981.00000 1108.00000
1979.00000 909.00000
799.00000 890.00000
719.00000 1086.00000
783.00000 1028.00000
720.00000 960.00000
653.00000 1029.00000
IMAGE=F0220.JPG
ID=7 
SCALE=0.022173
LM=14
650.00000 1108.00000
895.00000 1146.00000
958.00000 1015.00000
1518.00000 1140.00000
1679.00000 1116.00000
1176.00000 792.00000
1433.00000 800.00000
2032.00000 1095.00000
2015.00000 886.00000
798.00000 907.00000
726.00000 1118.00000
795.00000 1055.00000
729.00000 992.00000
666.00000 1058.00000
IMAGE=F0221.JPG
ID=8 
SCALE=0.022173
LM=14
734.00000 1129.00000
969.00000 1171.00000
1026.00000 1041.00000
1552.00000 1185.00000
1712.00000 1156.00000
1253.00000 822.00000
1519.00000 866.00000
2026.00000 1131.00000
2008.00000 936.00000
889.00000 953.00000
817.00000 1134.00000
875.00000 1077.00000
818.00000 1012.00000
761.00000 1079.00000
IMAGE=F0222.JPG
ID=9 
SCALE=0.022217
LM=14
728.00000 1057.00000
959.00000 1103.00000
1052.00000 971.00000
1561.00000 1137.00000
1714.00000 1122.00000
1286.00000 773.00000
1499.00000 809.00000
2063.00000 1126.00000
2061.00000 934.00000
893.00000 879.00000
813.00000 1067.00000
879.00000 1004.00000
820.00000 934.00000
755.00000 1009.00000
IMAGE=F0223.JPG
ID=10 
SCALE=0.022704
LM=14
638.00000 1066.00000
881.00000 1112.00000
952.00000 961.00000
1510.00000 1140.00000
1653.00000 1115.00000
1201.00000 741.00000
1448.00000 792.00000
1977.00000 1113.00000
1985.00000 913.00000
808.00000 879.00000
723.00000 1064.00000
792.00000 1002.00000
724.00000 939.00000
664.00000 1006.00000
IMAGE=F0224.JPG
ID=11 
SCALE=0.022217
LM=14
601.00000 1031.00000
830.00000 1082.00000
924.00000 944.00000
1448.00000 1128.00000
1517.00000 1121.00000
1170.00000 769.00000
1374.00000 797.00000
1924.00000 1068.00000
1915.00000 872.00000
761.00000 856.00000
686.00000 1038.00000
752.00000 979.00000
687.00000 908.00000
625.00000 980.00000
IMAGE=F0225.JPG
ID=12 
SCALE=0.022634
LM=14
626.00000 1136.00000
897.00000 1193.00000
974.00000 1062.00000
1534.00000 1200.00000
1692.00000 1170.00000
1199.00000 848.00000
1434.00000 850.00000
2036.00000 1142.00000
2015.00000 940.00000
806.00000 978.00000
733.00000 1155.00000
794.00000 1095.00000
730.00000 1028.00000
669.00000 1099.00000
IMAGE=F0226.JPG
ID=13 
SCALE=0.022634
LM=14
625.00000 1093.00000
902.00000 1116.00000
990.00000 956.00000
1570.00000 1127.00000
1764.00000 1102.00000
1185.00000 758.00000
1436.00000 740.00000
2100.00000 1107.00000
2115.00000 877.00000
813.00000 882.00000
724.00000 1101.00000
803.00000 1031.00000
725.00000 957.00000
654.00000 1029.00000
IMAGE=F0227.JPG
ID=14 
SCALE=0.022200
LM=14
794.00000 1127.00000
1048.00000 1161.00000
1117.00000 1022.00000
1646.00000 1182.00000
1815.00000 1166.00000
1359.00000 803.00000
1599.00000 851.00000
2164.00000 1161.00000
2160.00000 960.00000
956.00000 938.00000
884.00000 1132.00000
955.00000 1069.00000
885.00000 1002.00000
822.00000 1073.00000
IMAGE=F0228.JPG
ID=15 
SCALE=0.022217
LM=14
582.00000 1046.00000
850.00000 1103.00000
936.00000 971.00000
1480.00000 1145.00000
1655.00000 1119.00000
1152.00000 767.00000
1407.00000 790.00000
1982.00000 1091.00000
1988.00000 890.00000
775.00000 886.00000
699.00000 1071.00000
758.00000 1008.00000
699.00000 938.00000
637.00000 1012.00000
IMAGE=F0229.JPG
ID=16 
SCALE=0.022217
LM=14
752.00000 1058.00000
1006.00000 1110.00000
1069.00000 987.00000
1566.00000 1131.00000
1740.00000 1114.00000
1239.00000 803.00000
1504.00000 818.00000
2040.00000 1118.00000
2035.00000 930.00000
929.00000 895.00000
849.00000 1067.00000
912.00000 1009.00000
853.00000 949.00000
787.00000 1013.00000
IMAGE=F0230.JPG
ID=17 
SCALE=0.022217
LM=14
657.00000 1066.00000
901.00000 1109.00000
968.00000 984.00000
1470.00000 1125.00000
1616.00000 1106.00000
1194.00000 752.00000
1423.00000 797.00000
1936.00000 1100.00000
1933.00000 921.00000
818.00000 911.00000
747.00000 1075.00000
810.00000 1022.00000
747.00000 956.00000
687.00000 1024.00000
IMAGE=F0231.JPG
ID=18 
SCALE=0.022217
LM=14
718.00000 1051.00000
933.00000 1096.00000
1014.00000 983.00000
1485.00000 1155.00000
1619.00000 1132.00000
1226.00000 822.00000
1423.00000 851.00000
1945.00000 1103.00000
1923.00000 924.00000
868.00000 901.00000
801.00000 1059.00000
861.00000 1010.00000
801.00000 950.00000
739.00000 1012.00000
IMAGE=F0232.JPG
ID=19 
SCALE=0.022217
LM=14
827.00000 1133.00000
1053.00000 1163.00000
1127.00000 1043.00000
1568.00000 1172.00000
1688.00000 1149.00000
1309.00000 864.00000
1500.00000 884.00000
1999.00000 1127.00000
1997.00000 962.00000
987.00000 971.00000
915.00000 1145.00000
975.00000 1085.00000
911.00000 1027.00000
856.00000 1087.00000
IMAGE=F0234.JPG
ID=20 
SCALE=0.022217
LM=14
862.00000 1103.00000
1063.00000 1153.00000
1131.00000 1036.00000
1585.00000 1191.00000
1714.00000 1156.00000
1346.00000 864.00000
1518.00000 893.00000
2010.00000 1113.00000
1997.00000 936.00000
1025.00000 940.00000
949.00000 1122.00000
1005.00000 1069.00000
957.00000 1013.00000
900.00000 1071.00000
IMAGE=F0213.JPG
ID=0 
SCALE=0.027767
LM=14
867.00000 1102.00000
1093.00000 1155.00000
1169.00000 1038.00000
1627.00000 1175.00000
1760.00000 1141.00000
1371.00000 873.00000
1546.00000 883.00000
2026.00000 1098.00000
2021.00000 929.00000
1031.00000 936.00000
964.00000 1129.00000
1020.00000 1066.00000
962.00000 1008.00000
907.00000 1068.00000
IMAGE=F0214.JPG
ID=1 
SCALE=0.027017
LM=14
870.00000 1055.00000
1071.00000 1141.00000
1149.00000 1024.00000
1607.00000 1199.00000
1752.00000 1164.00000
1358.00000 866.00000
1535.00000 909.00000
2018.00000 1124.00000
2008.00000 963.00000
1041.00000 923.00000
946.00000 1082.00000
1011.00000 1027.00000
954.00000 963.00000
900.00000 1026.00000
IMAGE=F0215.JPG
ID=2 
SCALE=0.026939
LM=14
771.00000 1128.00000
976.00000 1150.00000
1029.00000 1041.00000
1518.00000 1115.00000
1650.00000 1068.00000
1211.00000 821.00000
1392.00000 836.00000
1937.00000 1007.00000
1914.00000 843.00000
904.00000 955.00000
856.00000 1136.00000
900.00000 1074.00000
835.00000 1023.00000
789.00000 1093.00000
IMAGE=F0216.JPG
ID=3 
SCALE=0.027017
LM=14
1349.00000 1093.00000
1549.00000 1144.00000
1626.00000 1036.00000
2065.00000 1135.00000
2184.00000 1095.00000
1751.00000 853.00000
1966.00000 872.00000
2452.00000 1055.00000
2445.00000 896.00000
1507.00000 938.00000
1437.00000 1107.00000
1497.00000 1059.00000
1438.00000 1003.00000
1382.00000 1059.00000
IMAGE=F0217.JPG
ID=4 
SCALE=0.027017
LM=14
799.00000 1051.00000
979.00000 1085.00000
1045.00000 997.00000
1415.00000 1079.00000
1547.00000 1041.00000
1180.00000 841.00000
1324.00000 849.00000
1769.00000 1009.00000
1747.00000 874.00000
919.00000 908.00000
868.00000 1062.00000
916.00000 1016.00000
868.00000 965.00000
821.00000 1018.00000
IMAGE=F0218.JPG
ID=5 
SCALE=0.027017
LM=14
773.00000 1091.00000
967.00000 1110.00000
1033.00000 981.00000
1465.00000 1117.00000
1610.00000 1089.00000
1217.00000 832.00000
1384.00000 846.00000
1872.00000 1058.00000
1854.00000 902.00000
901.00000 907.00000
844.00000 1079.00000
897.00000 1028.00000
842.00000 972.00000
789.00000 1032.00000
IMAGE=F0219.JPG
ID=6 
SCALE=0.027017
LM=14
789.00000 1010.00000
983.00000 1060.00000
1063.00000 967.00000
1497.00000 1101.00000
1630.00000 1072.00000
1266.00000 807.00000
1424.00000 832.00000
1879.00000 1040.00000
1875.00000 879.00000
937.00000 860.00000
873.00000 1032.00000
928.00000 985.00000
880.00000 922.00000
822.00000 985.00000
IMAGE=F0220.JPG
ID=7 
SCALE=0.027017
LM=14
797.00000 993.00000
1000.00000 1024.00000
1059.00000 908.00000
1535.00000 992.00000
1698.00000 933.00000
1241.00000 725.00000
1411.00000 725.00000
1916.00000 884.00000
1888.00000 715.00000
937.00000 819.00000
879.00000 1003.00000
934.00000 948.00000
880.00000 889.00000
827.00000 950.00000
IMAGE=F0221.JPG
ID=8 
SCALE=0.027017
LM=14
699.00000 1184.00000
883.00000 1209.00000
927.00000 1114.00000
1376.00000 1183.00000
1512.00000 1131.00000
1113.00000 905.00000
1281.00000 925.00000
1740.00000 1085.00000
1718.00000 924.00000
814.00000 1026.00000
765.00000 1192.00000
808.00000 1143.00000
762.00000 1092.00000
718.00000 1146.00000
IMAGE=F0222.JPG
ID=9 
SCALE=0.027017
LM=14
848.00000 1102.00000
1028.00000 1152.00000
1114.00000 1057.00000
1552.00000 1163.00000
1682.00000 1115.00000
1290.00000 892.00000
1456.00000 906.00000
1940.00000 1066.00000
1908.00000 911.00000
994.00000 959.00000
926.00000 1123.00000
978.00000 1076.00000
930.00000 1016.00000
882.00000 1075.00000
IMAGE=F0223.JPG
ID=10 
SCALE=0.027017
LM=14
1036.00000 958.00000
1238.00000 1015.00000
1301.00000 915.00000
1752.00000 1047.00000
1906.00000 1001.00000
1487.00000 736.00000
1684.00000 764.00000
2139.00000 969.00000
2134.00000 799.00000
1191.00000 801.00000
1111.00000 980.00000
1169.00000 924.00000
1112.00000 862.00000
1062.00000 925.00000
IMAGE=F0224.JPG
ID=11 
SCALE=0.027767
LM=14
926.00000 994.00000
1122.00000 1072.00000
1212.00000 980.00000
1618.00000 1147.00000
1726.00000 1129.00000
1378.00000 842.00000
1565.00000 870.00000
2000.00000 1126.00000
2010.00000 967.00000
1095.00000 863.00000
1014.00000 1026.00000
1066.00000 976.00000
1015.00000 915.00000
962.00000 978.00000
IMAGE=F0225.JPG
ID=12 
SCALE=0.027767
LM=14
882.00000 977.00000
1067.00000 1058.00000
1158.00000 983.00000
1611.00000 1135.00000
1744.00000 1107.00000
1363.00000 839.00000
1534.00000 851.00000
2017.00000 1064.00000
1995.00000 904.00000
1055.00000 852.00000
967.00000 1012.00000
1025.00000 970.00000
975.00000 914.00000
923.00000 968.00000
IMAGE=F0226.JPG
ID=13 
SCALE=0.027735
LM=14
1039.00000 1176.00000
1279.00000 1182.00000
1333.00000 1037.00000
1831.00000 1067.00000
1966.00000 1001.00000
1480.00000 844.00000
1689.00000 772.00000
2246.00000 926.00000
2202.00000 738.00000
1164.00000 972.00000
1151.00000 1170.00000
1178.00000 1087.00000
1098.00000 1063.00000
1075.00000 1143.00000
IMAGE=F0227.JPG
ID=14 
SCALE=0.027400
LM=14
1025.00000 900.00000
1234.00000 928.00000
1289.00000 799.00000
1749.00000 898.00000
1902.00000 849.00000
1470.00000 619.00000
1649.00000 637.00000
2139.00000 808.00000
2126.00000 644.00000
1159.00000 727.00000
1108.00000 904.00000
1159.00000 847.00000
1102.00000 791.00000
1049.00000 856.00000
IMAGE=F0228.JPG
ID=15 
SCALE=0.027735
LM=14
616.00000 1031.00000
816.00000 1073.00000
876.00000 956.00000
1327.00000 1082.00000
1482.00000 1043.00000
1082.00000 785.00000
1244.00000 795.00000
1723.00000 1016.00000
1725.00000 847.00000
753.00000 873.00000
692.00000 1048.00000
740.00000 994.00000
689.00000 934.00000
642.00000 996.00000
IMAGE=F0229.JPG
ID=16 
SCALE=0.027682
LM=14
916.00000 1165.00000
1114.00000 1211.00000
1165.00000 1118.00000
1583.00000 1193.00000
1695.00000 1163.00000
1332.00000 947.00000
1498.00000 947.00000
1956.00000 1106.00000
1922.00000 954.00000
1059.00000 1016.00000
995.00000 1175.00000
1047.00000 1130.00000
993.00000 1073.00000
946.00000 1131.00000
IMAGE=F0230.JPG
ID=17 
SCALE=0.028161
LM=14
893.00000 1042.00000
1108.00000 1080.00000
1175.00000 960.00000
1572.00000 1065.00000
1703.00000 1029.00000
1338.00000 775.00000
1494.00000 802.00000
1927.00000 996.00000
1922.00000 851.00000
1046.00000 880.00000
985.00000 1046.00000
1035.00000 995.00000
982.00000 942.00000
928.00000 998.00000
IMAGE=F0231.JPG
ID=18 
SCALE=0.027682
LM=14
788.00000 909.00000
962.00000 976.00000
1029.00000 897.00000
1397.00000 1074.00000
1513.00000 1066.00000
1208.00000 788.00000
1370.00000 827.00000
1769.00000 1068.00000
1766.00000 927.00000
923.00000 789.00000
852.00000 936.00000
906.00000 900.00000
860.00000 846.00000
812.00000 892.00000
IMAGE=F0232.JPG
ID=19 
SCALE=0.027767
LM=14
918.00000 1005.00000
1099.00000 1059.00000
1153.00000 970.00000
1513.00000 1099.00000
1622.00000 1084.00000
1332.00000 838.00000
1474.00000 862.00000
1873.00000 1074.00000
1883.00000 936.00000
1066.00000 872.00000
997.00000 1026.00000
1051.00000 984.00000
1003.00000 930.00000
953.00000 986.00000
IMAGE=F0234.JPG
ID=20 
SCALE=0.027682
LM=14
965.00000 971.00000
1174.00000 1047.00000
1243.00000 951.00000
1605.00000 1131.00000
1733.00000 1119.00000
1421.00000 806.00000
1593.00000 853.00000
2001.00000 1109.00000
2011.00000 952.00000
1140.00000 838.00000
1059.00000 1001.00000
1117.00000 958.00000
1059.00000 900.00000
1003.00000 958.00000
IMAGE=F0213.JPG
ID=0 
SCALE=0.029399
LM=14
869.00000 1119.00000
1086.00000 1146.00000
1156.00000 1040.00000
1570.00000 1129.00000
1672.00000 1096.00000
1325.00000 874.00000
1484.00000 867.00000
1942.00000 1040.00000
1914.00000 890.00000
1012.00000 955.00000
955.00000 1134.00000
1018.00000 1085.00000
956.00000 1028.00000
900.00000 1086.00000
IMAGE=F0214.JPG
ID=1 
SCALE=0.029399
LM=14
881.00000 904.00000
1068.00000 1003.00000
1155.00000 929.00000
1572.00000 1100.00000
1678.00000 1076.00000
1381.00000 774.00000
1518.00000 822.00000
1953.00000 1038.00000
1937.00000 890.00000
1070.00000 805.00000
970.00000 951.00000
1029.00000 899.00000
973.00000 838.00000
917.00000 899.00000
IMAGE=F0215.JPG
ID=2 
SCALE=0.029399
LM=14
884.00000 986.00000
1098.00000 1047.00000
1147.00000 964.00000
1575.00000 1085.00000
1686.00000 1064.00000
1347.00000 791.00000
1507.00000 823.00000
1966.00000 1037.00000
1982.00000 891.00000
1052.00000 855.00000
973.00000 1018.00000
1027.00000 970.00000
974.00000 916.00000
923.00000 971.00000
IMAGE=F0216.JPG
ID=3 
SCALE=0.029399
LM=14
927.00000 1001.00000
1116.00000 1072.00000
1183.00000 998.00000
1579.00000 1123.00000
1669.00000 1102.00000
1367.00000 843.00000
1514.00000 876.00000
1939.00000 1088.00000
1952.00000 946.00000
1086.00000 888.00000
1011.00000 1035.00000
1065.00000 991.00000
1012.00000 943.00000
968.00000 991.00000
IMAGE=F0217.JPG
ID=4 
SCALE=0.029399
LM=14
1036.00000 1014.00000
1215.00000 1058.00000
1268.00000 967.00000
1610.00000 1064.00000
1702.00000 1036.00000
1406.00000 840.00000
1537.00000 851.00000
1936.00000 1011.00000
1927.00000 887.00000
1170.00000 887.00000
1111.00000 1024.00000
1157.00000 982.00000
1109.00000 936.00000
1062.00000 985.00000
IMAGE=F0218.JPG
ID=5 
SCALE=0.029399
LM=14
868.00000 1010.00000
1053.00000 1042.00000
1123.00000 953.00000
1523.00000 1081.00000
1663.00000 1061.00000
1295.00000 808.00000
1464.00000 835.00000
1882.00000 1033.00000
1881.00000 895.00000
996.00000 858.00000
942.00000 1019.00000
994.00000 972.00000
940.00000 918.00000
891.00000 975.00000
IMAGE=F0219.JPG
ID=6 
SCALE=0.029399
LM=14
784.00000 977.00000
974.00000 1049.00000
1046.00000 963.00000
1425.00000 1133.00000
1551.00000 1118.00000
1244.00000 845.00000
1391.00000 878.00000
1808.00000 1113.00000
1808.00000 963.00000
949.00000 856.00000
867.00000 1008.00000
923.00000 958.00000
867.00000 903.00000
809.00000 958.00000
IMAGE=F0220.JPG
ID=7 
SCALE=0.029399
LM=14
927.00000 980.00000
1117.00000 1039.00000
1192.00000 944.00000
1609.00000 1079.00000
1705.00000 1053.00000
1360.00000 806.00000
1528.00000 824.00000
1973.00000 1026.00000
1959.00000 865.00000
1087.00000 841.00000
1014.00000 1002.00000
1063.00000 952.00000
1014.00000 896.00000
965.00000 950.00000
IMAGE=F0221.JPG
ID=8 
SCALE=0.029399
LM=14
855.00000 1022.00000
1031.00000 1075.00000
1096.00000 993.00000
1485.00000 1121.00000
1574.00000 1096.00000
1255.00000 844.00000
1436.00000 872.00000
1828.00000 1069.00000
1811.00000 923.00000
1004.00000 897.00000
935.00000 1043.00000
983.00000 999.00000
934.00000 949.00000
889.00000 1001.00000
IMAGE=F0222.JPG
ID=9 
SCALE=0.029399
LM=14
813.00000 980.00000
997.00000 1061.00000
1073.00000 980.00000
1453.00000 1136.00000
1551.00000 1117.00000
1267.00000 853.00000
1400.00000 885.00000
1812.00000 1097.00000
1818.00000 953.00000
975.00000 870.00000
898.00000 1009.00000
948.00000 962.00000
897.00000 909.00000
851.00000 962.00000
IMAGE=F0223.JPG
ID=10 
SCALE=0.029399
LM=14
952.00000 1018.00000
1122.00000 1063.00000
1210.00000 980.00000
1611.00000 1101.00000
1745.00000 1062.00000
1345.00000 822.00000
1556.00000 841.00000
1961.00000 1021.00000
1956.00000 866.00000
1111.00000 875.00000
1031.00000 1040.00000
1086.00000 991.00000
1031.00000 938.00000
983.00000 990.00000
IMAGE=F0224.JPG
ID=11 
SCALE=0.029399
LM=14
996.00000 1022.00000
1178.00000 1078.00000
1254.00000 976.00000
1639.00000 1102.00000
1761.00000 1067.00000
1401.00000 838.00000
1569.00000 852.00000
1992.00000 1043.00000
1989.00000 895.00000
1148.00000 885.00000
1078.00000 1041.00000
1124.00000 992.00000
1078.00000 937.00000
1028.00000 993.00000
IMAGE=F0225.JPG
ID=12 
SCALE=0.029399
LM=14
919.00000 946.00000
1120.00000 1022.00000
1189.00000 923.00000
1598.00000 1073.00000
1715.00000 1046.00000
1361.00000 794.00000
1525.00000 806.00000
1970.00000 999.00000
1953.00000 847.00000
1090.00000 823.00000
1007.00000 964.00000
1060.00000 921.00000
1007.00000 871.00000
952.00000 921.00000
IMAGE=F0226.JPG
ID=13 
SCALE=0.029399
LM=14
827.00000 1115.00000
1045.00000 1157.00000
1131.00000 1024.00000
1570.00000 1141.00000
1704.00000 1097.00000
1285.00000 868.00000
1480.00000 845.00000
1962.00000 1078.00000
1956.00000 903.00000
988.00000 943.00000
925.00000 1119.00000
980.00000 1070.00000
924.00000 1010.00000
863.00000 1070.00000
IMAGE=F0227.JPG
ID=14 
SCALE=0.029399
LM=14
944.00000 1008.00000
1116.00000 1052.00000
1187.00000 972.00000
1597.00000 1094.00000
1695.00000 1072.00000
1368.00000 808.00000
1547.00000 845.00000
1966.00000 1055.00000
1966.00000 903.00000
1086.00000 866.00000
1017.00000 1025.00000
1072.00000 980.00000
1018.00000 923.00000
967.00000 979.00000
IMAGE=F0228.JPG
ID=15 
SCALE=0.029399
LM=14
952.00000 987.00000
1142.00000 1040.00000
1218.00000 941.00000
1625.00000 1066.00000
1721.00000 1043.00000
1396.00000 788.00000
1551.00000 806.00000
1987.00000 1009.00000
1995.00000 855.00000
1098.00000 850.00000
1035.00000 1008.00000
1085.00000 961.00000
1033.00000 908.00000
986.00000 961.00000
IMAGE=F0229.JPG
ID=16 
SCALE=0.029399
LM=14
1011.00000 987.00000
1181.00000 1055.00000
1261.00000 965.00000
1628.00000 1106.00000
1712.00000 1090.00000
1423.00000 844.00000
1578.00000 867.00000
1988.00000 1064.00000
1970.00000 917.00000
1177.00000 874.00000
1094.00000 1013.00000
1143.00000 967.00000
1096.00000 916.00000
1044.00000 969.00000
IMAGE=F0230.JPG
ID=17 
SCALE=0.029399
LM=14
870.00000 1055.00000
1071.00000 1102.00000
1140.00000 1002.00000
1500.00000 1107.00000
1594.00000 1080.00000
1294.00000 836.00000
1438.00000 864.00000
1839.00000 1058.00000
1835.00000 925.00000
1017.00000 921.00000
960.00000 1074.00000
1016.00000 1030.00000
959.00000 976.00000
904.00000 1031.00000
IMAGE=F0231.JPG
ID=18 
SCALE=0.029399
LM=14
894.00000 1057.00000
1065.00000 1105.00000
1131.00000 1048.00000
1480.00000 1147.00000
1568.00000 1135.00000
1277.00000 911.00000
1424.00000 931.00000
1817.00000 1098.00000
1796.00000 971.00000
1026.00000 944.00000
964.00000 1080.00000
1007.00000 1043.00000
965.00000 998.00000
918.00000 1043.00000
IMAGE=F0232.JPG
ID=19 
SCALE=0.029399
LM=14
914.00000 1045.00000
1088.00000 1091.00000
1147.00000 1013.00000
1469.00000 1108.00000
1576.00000 1085.00000
1275.00000 889.00000
1421.00000 899.00000
1802.00000 1071.00000
1811.00000 946.00000
1053.00000 925.00000
991.00000 1067.00000
1035.00000 1026.00000
992.00000 980.00000
947.00000 1026.00000
IMAGE=F0234.JPG
ID=20 
SCALE=0.029399
LM=14
969.00000 964.00000
1148.00000 1033.00000
1194.00000 937.00000
1504.00000 1099.00000
1599.00000 1082.00000
1350.00000 831.00000
1480.00000 870.00000
1820.00000 1074.00000
1824.00000 947.00000
1114.00000 857.00000
1047.00000 989.00000
1093.00000 947.00000
1047.00000 902.00000
1007.00000 946.00000
IMAGE=F0213.JPG
ID=0 
SCALE=0.035692
LM=14
1013.00000 1039.00000
1196.00000 1087.00000
1265.00000 1008.00000
1573.00000 1128.00000
1663.00000 1111.00000
1401.00000 892.00000
1537.00000 906.00000
1885.00000 1099.00000
1888.00000 976.00000
1144.00000 923.00000
1090.00000 1065.00000
1139.00000 1023.00000
1090.00000 977.00000
1049.00000 1024.00000
IMAGE=F0214.JPG
ID=1 
SCALE=0.035692
LM=14
1066.00000 1053.00000
1247.00000 1119.00000
1290.00000 1045.00000
1626.00000 1143.00000
1689.00000 1126.00000
1430.00000 903.00000
1558.00000 927.00000
1927.00000 1062.00000
1902.00000 944.00000
1203.00000 954.00000
1135.00000 1081.00000
1180.00000 1036.00000
1135.00000 990.00000
1089.00000 1037.00000
IMAGE=F0215.JPG
ID=2 
SCALE=0.035692
LM=14
1075.00000 1068.00000
1251.00000 1116.00000
1300.00000 1025.00000
1631.00000 1137.00000
1731.00000 1109.00000
1444.00000 884.00000
1570.00000 917.00000
1936.00000 1099.00000
1944.00000 977.00000
1205.00000 951.00000
1147.00000 1077.00000
1188.00000 1038.00000
1147.00000 993.00000
1107.00000 1039.00000
IMAGE=F0216.JPG
ID=3 
SCALE=0.035692
LM=14
1005.00000 992.00000
1176.00000 1066.00000
1221.00000 998.00000
1522.00000 1114.00000
1611.00000 1094.00000
1357.00000 876.00000
1483.00000 909.00000
1816.00000 1099.00000
1826.00000 982.00000
1138.00000 905.00000
1076.00000 1021.00000
1117.00000 986.00000
1078.00000 946.00000
1033.00000 986.00000
IMAGE=F0217.JPG
ID=4 
SCALE=0.035692
LM=14
1073.00000 985.00000
1212.00000 1033.00000
1269.00000 966.00000
1540.00000 1065.00000
1629.00000 1045.00000
1383.00000 867.00000
1492.00000 886.00000
1803.00000 1039.00000
1808.00000 938.00000
1188.00000 892.00000
1137.00000 1003.00000
1174.00000 969.00000
1136.00000 931.00000
1097.00000 971.00000
IMAGE=F0218.JPG
ID=5 
SCALE=0.035692
LM=14
968.00000 1039.00000
1131.00000 1068.00000
1184.00000 996.00000
1504.00000 1099.00000
1602.00000 1081.00000
1310.00000 878.00000
1467.00000 899.00000
1800.00000 1059.00000
1797.00000 946.00000
1082.00000 917.00000
1035.00000 1052.00000
1078.00000 1014.00000
1040.00000 969.00000
987.00000 1015.00000
IMAGE=F0219.JPG
ID=6 
SCALE=0.035692
LM=14
1016.00000 1061.00000
1196.00000 1106.00000
1240.00000 1027.00000
1555.00000 1128.00000
1647.00000 1103.00000
1368.00000 912.00000
1496.00000 926.00000
1856.00000 1072.00000
1840.00000 951.00000
1142.00000 949.00000
1091.00000 1076.00000
1132.00000 1038.00000
1091.00000 995.00000
1050.00000 1040.00000
IMAGE=F0220.JPG
ID=7 
SCALE=0.035692
LM=14
1055.00000 1040.00000
1210.00000 1086.00000
1278.00000 1012.00000
1605.00000 1122.00000
1684.00000 1103.00000
1413.00000 898.00000
1544.00000 914.00000
1902.00000 1075.00000
1903.00000 945.00000
1189.00000 928.00000
1128.00000 1058.00000
1169.00000 1017.00000
1129.00000 974.00000
1087.00000 1019.00000
IMAGE=F0221.JPG
ID=8 
SCALE=0.035692
LM=14
990.00000 1041.00000
1134.00000 1087.00000
1190.00000 1022.00000
1500.00000 1135.00000
1592.00000 1115.00000
1304.00000 903.00000
1462.00000 931.00000
1777.00000 1100.00000
1777.00000 982.00000
1110.00000 940.00000
1054.00000 1059.00000
1093.00000 1023.00000
1057.00000 983.00000
1013.00000 1024.00000
IMAGE=F0222.JPG
ID=9 
SCALE=0.035692
LM=14
1021.00000 1029.00000
1176.00000 1089.00000
1232.00000 1019.00000
1546.00000 1134.00000
1625.00000 1115.00000
1377.00000 911.00000
1494.00000 937.00000
1844.00000 1090.00000
1835.00000 974.00000
1150.00000 936.00000
1088.00000 1051.00000
1127.00000 1014.00000
1090.00000 974.00000
1052.00000 1015.00000
IMAGE=F0223.JPG
ID=10 
SCALE=0.035692
LM=14
962.00000 959.00000
1114.00000 1008.00000
1167.00000 946.00000
1497.00000 1054.00000
1592.00000 1031.00000
1299.00000 821.00000
1457.00000 846.00000
1784.00000 1004.00000
1780.00000 880.00000
1094.00000 852.00000
1023.00000 978.00000
1067.00000 940.00000
1024.00000 900.00000
986.00000 940.00000
IMAGE=F0224.JPG
ID=11 
SCALE=0.035692
LM=14
986.00000 1003.00000
1142.00000 1052.00000
1217.00000 970.00000
1517.00000 1073.00000
1584.00000 1050.00000
1304.00000 858.00000
1459.00000 870.00000
1799.00000 1028.00000
1799.00000 910.00000
1112.00000 894.00000
1053.00000 1024.00000
1097.00000 979.00000
1054.00000 936.00000
1017.00000 980.00000
IMAGE=F0225.JPG
ID=12 
SCALE=0.035692
LM=14
1051.00000 980.00000
1202.00000 1047.00000
1265.00000 982.00000
1590.00000 1112.00000
1684.00000 1092.00000
1399.00000 880.00000
1543.00000 900.00000
1880.00000 1067.00000
1880.00000 947.00000
1186.00000 889.00000
1119.00000 1009.00000
1160.00000 972.00000
1120.00000 931.00000
1079.00000 972.00000
IMAGE=F0226.JPG
ID=13 
SCALE=0.035692
LM=14
1159.00000 968.00000
1349.00000 1017.00000
1425.00000 933.00000
1752.00000 1028.00000
1860.00000 1007.00000
1541.00000 809.00000
1710.00000 789.00000
2072.00000 1014.00000
2084.00000 874.00000
1305.00000 846.00000
1252.00000 991.00000
1293.00000 954.00000
1252.00000 907.00000
1209.00000 953.00000
IMAGE=F0227.JPG
ID=14 
SCALE=0.035692
LM=14
998.00000 1027.00000
1149.00000 1067.00000
1211.00000 987.00000
1535.00000 1101.00000
1615.00000 1085.00000
1346.00000 867.00000
1490.00000 897.00000
1840.00000 1069.00000
1842.00000 946.00000
1128.00000 912.00000
1068.00000 1040.00000
1110.00000 1003.00000
1068.00000 958.00000
1026.00000 1002.00000
IMAGE=F0228.JPG
ID=15 
SCALE=0.035692
LM=14
1007.00000 1054.00000
1164.00000 1097.00000
1223.00000 1018.00000
1551.00000 1120.00000
1642.00000 1098.00000
1372.00000 899.00000
1498.00000 912.00000
1847.00000 1076.00000
1850.00000 953.00000
1128.00000 945.00000
1076.00000 1069.00000
1113.00000 1032.00000
1075.00000 992.00000
1036.00000 1033.00000
IMAGE=F0229.JPG
ID=16 
SCALE=0.035692
LM=14
890.00000 1013.00000
1036.00000 1066.00000
1095.00000 1001.00000
1385.00000 1102.00000
1443.00000 1091.00000
1208.00000 896.00000
1346.00000 911.00000
1670.00000 1061.00000
1662.00000 946.00000
1004.00000 922.00000
955.00000 1034.00000
994.00000 999.00000
954.00000 960.00000
917.00000 1000.00000
IMAGE=F0230.JPG
ID=17 
SCALE=0.035692
LM=14
962.00000 1031.00000
1134.00000 1082.00000
1187.00000 1007.00000
1470.00000 1106.00000
1560.00000 1087.00000
1290.00000 883.00000
1437.00000 906.00000
1745.00000 1082.00000
1757.00000 975.00000
1090.00000 933.00000
1037.00000 1054.00000
1078.00000 1016.00000
1037.00000 977.00000
998.00000 1017.00000
IMAGE=F0231.JPG
ID=18 
SCALE=0.035692
LM=14
1029.00000 1057.00000
1176.00000 1094.00000
1224.00000 1042.00000
1509.00000 1121.00000
1627.00000 1098.00000
1328.00000 928.00000
1461.00000 942.00000
1781.00000 1069.00000
1766.00000 967.00000
1137.00000 961.00000
1089.00000 1075.00000
1126.00000 1044.00000
1089.00000 1007.00000
1055.00000 1045.00000
IMAGE=F0232.JPG
ID=19 
SCALE=0.035624
LM=14
1010.00000 1021.00000
1158.00000 1056.00000
1214.00000 994.00000
1472.00000 1067.00000
1540.00000 1048.00000
1306.00000 885.00000
1420.00000 897.00000
1734.00000 1030.00000
1737.00000 929.00000
1121.00000 921.00000
1072.00000 1035.00000
1116.00000 1005.00000
1073.00000 965.00000
1031.00000 1006.00000
IMAGE=F0234.JPG
ID=20 
SCALE=0.035692
LM=14
989.00000 1060.00000
1166.00000 1104.00000
1207.00000 1018.00000
1532.00000 1136.00000
1632.00000 1111.00000
1338.00000 893.00000
1486.00000 914.00000
1835.00000 1081.00000
1825.00000 955.00000
1120.00000 940.00000
1063.00000 1079.00000
1108.00000 1039.00000
1067.00000 994.00000
1026.00000 1040.00000
IMAGE=F0213.JPG
ID=0 
SCALE=0.035692
LM=14
1045.00000 1073.00000
1223.00000 1105.00000
1275.00000 1022.00000
1610.00000 1112.00000
1701.00000 1086.00000
1413.00000 892.00000
1546.00000 894.00000
1902.00000 1053.00000
1890.00000 930.00000
1155.00000 947.00000
1117.00000 1088.00000
1161.00000 1050.00000
1117.00000 1007.00000
1073.00000 1050.00000
IMAGE=F0214.JPG
ID=1 
SCALE=0.035692
LM=14
951.00000 1007.00000
1128.00000 1076.00000
1166.00000 989.00000
1514.00000 1104.00000
1612.00000 1073.00000
1319.00000 859.00000
1451.00000 887.00000
1818.00000 1026.00000
1796.00000 909.00000
1093.00000 911.00000
1020.00000 1033.00000
1065.00000 989.00000
1029.00000 942.00000
981.00000 988.00000
IMAGE=F0215.JPG
ID=2 
SCALE=0.035692
LM=14
1032.00000 1065.00000
1200.00000 1103.00000
1247.00000 1022.00000
1590.00000 1113.00000
1686.00000 1086.00000
1380.00000 873.00000
1523.00000 897.00000
1907.00000 1061.00000
1912.00000 934.00000
1154.00000 956.00000
1100.00000 1073.00000
1141.00000 1035.00000
1102.00000 992.00000
1060.00000 1037.00000
IMAGE=F0216.JPG
ID=3 
SCALE=0.035692
LM=14
999.00000 1012.00000
1150.00000 1066.00000
1199.00000 991.00000
1525.00000 1093.00000
1609.00000 1067.00000
1339.00000 864.00000
1462.00000 893.00000
1819.00000 1052.00000
1823.00000 936.00000
1116.00000 914.00000
1061.00000 1032.00000
1102.00000 997.00000
1066.00000 955.00000
1028.00000 997.00000
IMAGE=F0217.JPG
ID=4 
SCALE=0.035692
LM=14
1133.00000 1013.00000
1285.00000 1055.00000
1318.00000 1000.00000
1603.00000 1068.00000
1692.00000 1042.00000
1418.00000 896.00000
1543.00000 899.00000
1872.00000 1028.00000
1866.00000 931.00000
1244.00000 922.00000
1195.00000 1032.00000
1228.00000 1003.00000
1198.00000 968.00000
1161.00000 1003.00000
IMAGE=F0218.JPG
ID=5 
SCALE=0.035692
LM=14
945.00000 1070.00000
1109.00000 1095.00000
1154.00000 1012.00000
1479.00000 1116.00000
1589.00000 1093.00000
1279.00000 900.00000
1439.00000 916.00000
1782.00000 1075.00000
1772.00000 958.00000
1055.00000 945.00000
1010.00000 1075.00000
1052.00000 1036.00000
1013.00000 991.00000
969.00000 1040.00000
IMAGE=F0219.JPG
ID=6 
SCALE=0.035692
LM=14
988.00000 1066.00000
1160.00000 1120.00000
1203.00000 1048.00000
1517.00000 1161.00000
1613.00000 1144.00000
1327.00000 942.00000
1474.00000 962.00000
1822.00000 1120.00000
1813.00000 1003.00000
1117.00000 964.00000
1067.00000 1089.00000
1104.00000 1053.00000
1067.00000 1011.00000
1024.00000 1053.00000
IMAGE=F0220.JPG
ID=7 
SCALE=0.035692
LM=14
945.00000 1008.00000
1106.00000 1058.00000
1156.00000 969.00000
1497.00000 1084.00000
1615.00000 1054.00000
1295.00000 863.00000
1430.00000 877.00000
1792.00000 1041.00000
1795.00000 912.00000
1069.00000 898.00000
1013.00000 1019.00000
1055.00000 979.00000
1014.00000 937.00000
974.00000 980.00000
IMAGE=F0221.JPG
ID=8 
SCALE=0.035692
LM=14
1061.00000 1041.00000
1211.00000 1083.00000
1253.00000 1006.00000
1573.00000 1115.00000
1660.00000 1092.00000
1374.00000 891.00000
1528.00000 913.00000
1853.00000 1069.00000
1839.00000 948.00000
1172.00000 936.00000
1124.00000 1051.00000
1162.00000 1017.00000
1125.00000 977.00000
1089.00000 1018.00000
IMAGE=F0222.JPG
ID=9 
SCALE=0.035624
LM=14
1006.00000 1082.00000
1172.00000 1141.00000
1215.00000 1074.00000
1536.00000 1163.00000
1604.00000 1142.00000
1334.00000 967.00000
1476.00000 973.00000
1833.00000 1116.00000
1828.00000 1002.00000
1133.00000 989.00000
1071.00000 1106.00000
1111.00000 1072.00000
1071.00000 1033.00000
1035.00000 1072.00000
IMAGE=F0223.JPG
ID=10 
SCALE=0.035692
LM=14
996.00000 1030.00000
1163.00000 1079.00000
1212.00000 1008.00000
1530.00000 1108.00000
1622.00000 1079.00000
1324.00000 874.00000
1481.00000 892.00000
1814.00000 1053.00000
1810.00000 929.00000
1110.00000 918.00000
1054.00000 1040.00000
1092.00000 1002.00000
1055.00000 960.00000
1019.00000 1003.00000
IMAGE=F0224.JPG
ID=11 
SCALE=0.035692
LM=14
1036.00000 1039.00000
1205.00000 1086.00000
1277.00000 1019.00000
1559.00000 1100.00000
1650.00000 1071.00000
1372.00000 889.00000
1503.00000 900.00000
1841.00000 1051.00000
1844.00000 934.00000
1160.00000 931.00000
1108.00000 1054.00000
1145.00000 1019.00000
1108.00000 977.00000
1068.00000 1019.00000
IMAGE=F0225.JPG
ID=12 
SCALE=0.035692
LM=14
1039.00000 1052.00000
1200.00000 1110.00000
1253.00000 1030.00000
1591.00000 1139.00000
1709.00000 1104.00000
1384.00000 918.00000
1524.00000 927.00000
1889.00000 1063.00000
1865.00000 944.00000
1170.00000 951.00000
1110.00000 1073.00000
1149.00000 1037.00000
1111.00000 995.00000
1071.00000 1037.00000
IMAGE=F0226.JPG
ID=13 
SCALE=0.035624
LM=14
915.00000 1062.00000
1100.00000 1106.00000
1159.00000 1013.00000
1510.00000 1122.00000
1621.00000 1097.00000
1282.00000 892.00000
1472.00000 880.00000
1830.00000 1094.00000
1832.00000 952.00000
1044.00000 934.00000
998.00000 1073.00000
1041.00000 1035.00000
997.00000 989.00000
944.00000 1035.00000
IMAGE=F0227.JPG
ID=14 
SCALE=0.035692
LM=14
1101.00000 1051.00000
1268.00000 1095.00000
1317.00000 1014.00000
1641.00000 1123.00000
1731.00000 1102.00000
1493.00000 880.00000
1588.00000 915.00000
1943.00000 1089.00000
1944.00000 963.00000
1219.00000 938.00000
1167.00000 1063.00000
1208.00000 1027.00000
1167.00000 981.00000
1127.00000 1028.00000
IMAGE=F0228.JPG
ID=15 
SCALE=0.035624
LM=14
1120.00000 1067.00000
1282.00000 1117.00000
1333.00000 1036.00000
1661.00000 1142.00000
1760.00000 1121.00000
1483.00000 916.00000
1606.00000 933.00000
1954.00000 1102.00000
1962.00000 980.00000
1245.00000 960.00000
1186.00000 1084.00000
1227.00000 1047.00000
1186.00000 1005.00000
1148.00000 1047.00000
IMAGE=F0229.JPG
ID=16 
SCALE=0.035692
LM=14
1088.00000 1077.00000
1242.00000 1133.00000
1280.00000 1076.00000
1593.00000 1171.00000
1680.00000 1154.00000
1396.00000 968.00000
1550.00000 985.00000
1879.00000 1128.00000
1870.00000 1017.00000
1218.00000 990.00000
1160.00000 1103.00000
1194.00000 1068.00000
1159.00000 1029.00000
1120.00000 1069.00000
IMAGE=F0230.JPG
ID=17 
SCALE=0.035692
LM=14
1075.00000 1043.00000
1248.00000 1081.00000
1285.00000 1008.00000
1585.00000 1085.00000
1690.00000 1057.00000
1397.00000 872.00000
1537.00000 887.00000
1858.00000 1049.00000
1859.00000 939.00000
1191.00000 937.00000
1146.00000 1058.00000
1186.00000 1023.00000
1147.00000 983.00000
1099.00000 1024.00000
IMAGE=F0231.JPG
ID=18 
SCALE=0.035692
LM=14
1098.00000 1039.00000
1255.00000 1077.00000
1292.00000 1021.00000
1581.00000 1086.00000
1682.00000 1060.00000
1411.00000 906.00000
1523.00000 912.00000
1849.00000 1025.00000
1825.00000 927.00000
1196.00000 942.00000
1160.00000 1057.00000
1196.00000 1026.00000
1160.00000 992.00000
1121.00000 1027.00000
IMAGE=F0232.JPG
ID=19 
SCALE=0.035692
LM=14
1077.00000 1041.00000
1225.00000 1080.00000
1275.00000 1025.00000
1525.00000 1090.00000
1602.00000 1077.00000
1354.00000 915.00000
1492.00000 923.00000
1803.00000 1065.00000
1804.00000 964.00000
1188.00000 944.00000
1141.00000 1059.00000
1173.00000 1030.00000
1142.00000 994.00000
1107.00000 1029.00000
IMAGE=F0234.JPG
ID=20 
SCALE=0.035692
