# Supplementary material for: Effect of preservation on fish morphology over time: Implications for morphological studies
Source: PLoS One. 2019 Mar 21;14(3):e0213915. doi: 10.1371/journal.pone.0213915 (PMC6428252; doi:10.1371/journal.pone.0213915)
Supplement: S1 Dataset — Included additionally for C. lutrensis and C. venusta are river and site of capture. (ZIP) [file pone.0213915.s011.zip › Geiserie_Classifiers.csv]

Time	ID
Field	F0213
Field	F0214
Field	F0215
Field	F0216
Field	F0217
Field	F0218
Field	F0219
Field	F0220
Field	F0221
Field	F0222
Field	F0223
Field	F0224
Field	F0225
Field	F0226
Field	F0227
Field	F0228
Field	F0229
Field	F0230
Field	F0231
Field	F0232
Field	F0234
Two Weeks	F0213
Two Weeks	F0214
Two Weeks	F0215
Two Weeks	F0216
Two Weeks	F0217
Two Weeks	F0218
Two Weeks	F0219
Two Weeks	F0220
Two Weeks	F0221
Two Weeks	F0222
Two Weeks	F0223
Two Weeks	F0224
Two Weeks	F0225
Two Weeks	F0226
Two Weeks	F0227
Two Weeks	F0228
Two Weeks	F0229
Two Weeks	F0230
Two Weeks	F0231
Two Weeks	F0232
Two Weeks	F0234
Four Weeks	F0213
Four Weeks	F0214
Four Weeks	F0215
Four Weeks	F0216
Four Weeks	F0217
Four Weeks	F0218
Four Weeks	F0219
Four Weeks	F0220
Four Weeks	F0221
Four Weeks	F0222
Four Weeks	F0223
Four Weeks	F0224
Four Weeks	F0225
Four Weeks	F0226
Four Weeks	F0227
Four Weeks	F0228
Four Weeks	F0229
Four Weeks	F0230
Four Weeks	F0231
Four Weeks	F0232
Four Weeks	F0234
Six Weeks	F0213
Six Weeks	F0214
Six Weeks	F0215
Six Weeks	F0216
Six Weeks	F0217
Six Weeks	F0218
Six Weeks	F0219
Six Weeks	F0220
Six Weeks	F0221
Six Weeks	F0222
Six Weeks	F0223
Six Weeks	F0224
Six Weeks	F0225
Six Weeks	F0226
Six Weeks	F0227
Six Weeks	F0228
Six Weeks	F0229
Six Weeks	F0230
Six Weeks	F0231
Six Weeks	F0232
Six Weeks	F0234
Eight Weeks	F0213
Eight Weeks	F0214
Eight Weeks	F0215
Eight Weeks	F0216
Eight Weeks	F0217
Eight Weeks	F0218
Eight Weeks	F0219
Eight Weeks	F0220
Eight Weeks	F0221
Eight Weeks	F0222
Eight Weeks	F0223
Eight Weeks	F0224
Eight Weeks	F0225
Eight Weeks	F0226
Eight Weeks	F0227
Eight Weeks	F0228
Eight Weeks	F0229
Eight Weeks	F0230
Eight Weeks	F0231
Eight Weeks	F0232
Eight Weeks	F0234
