# Supplementary material for: Effect of preservation on fish morphology over time: Implications for morphological studies
Source: PLoS One. 2019 Mar 21;14(3):e0213915. doi: 10.1371/journal.pone.0213915 (PMC6428252; doi:10.1371/journal.pone.0213915)
Supplement: S1 Dataset — Included additionally for C. lutrensis and C. venusta are river and site of capture. (ZIP) [file pone.0213915.s011.zip › Hyostoma_All.TPS]

LM=14
1130.00000 943.00000
1312.00000 1010.00000
1334.00000 917.00000
1507.00000 1022.00000
1625.00000 1017.00000
1552.00000 904.00000
1698.00000 911.00000
1909.00000 1006.00000
1909.00000 933.00000
1305.00000 892.00000
1236.00000 995.00000
1256.00000 975.00000
1234.00000 955.00000
1212.00000 975.00000
IMAGE=F0054.JPG
ID=0
SCALE=0.035692
LM=14
822.00000 918.00000
1065.00000 1071.00000
1120.00000 938.00000
1380.00000 1124.00000
1551.00000 1102.00000
1402.00000 911.00000
1665.00000 934.00000
1972.00000 1075.00000
1964.00000 965.00000
1057.00000 887.00000
949.00000 1019.00000
989.00000 995.00000
950.00000 956.00000
910.00000 986.00000
IMAGE=F0055.JPG
ID=1
SCALE=0.025343
LM=14
845.00000 1013.00000
1126.00000 1108.00000
1170.00000 958.00000
1451.00000 1116.00000
1612.00000 1096.00000
1413.00000 912.00000
1712.00000 917.00000
2063.00000 1076.00000
2064.00000 963.00000
1088.00000 934.00000
998.00000 1078.00000
1029.00000 1049.00000
996.00000 1016.00000
963.00000 1049.00000
IMAGE=F0056.JPG
ID=2
SCALE=0.025607
LM=14
870.00000 943.00000
1130.00000 1047.00000
1180.00000 922.00000
1456.00000 1065.00000
1619.00000 1050.00000
1490.00000 874.00000
1723.00000 883.00000
2091.00000 1026.00000
2086.00000 913.00000
1093.00000 866.00000
1013.00000 1009.00000
1038.00000 980.00000
1007.00000 947.00000
978.00000 978.00000
IMAGE=F0058.JPG
ID=3
SCALE=0.025633
LM=14
797.00000 987.00000
1085.00000 1091.00000
1138.00000 943.00000
1427.00000 1103.00000
1596.00000 1071.00000
1423.00000 877.00000
1705.00000 877.00000
2057.00000 1022.00000
2052.00000 905.00000
1035.00000 897.00000
963.00000 1065.00000
996.00000 1031.00000
958.00000 999.00000
926.00000 1031.00000
IMAGE=F0059.JPG
ID=4
SCALE=0.024969
LM=14
928.00000 998.00000
1168.00000 1104.00000
1208.00000 987.00000
1441.00000 1112.00000
1592.00000 1093.00000
1471.00000 951.00000
1675.00000 947.00000
1969.00000 1037.00000
1959.00000 944.00000
1153.00000 952.00000
1058.00000 1074.00000
1087.00000 1047.00000
1058.00000 1017.00000
1029.00000 1046.00000
IMAGE=F0060.JPG
ID=5
SCALE=0.024992
LM=14
810.00000 950.00000
1086.00000 1080.00000
1139.00000 936.00000
1412.00000 1113.00000
1593.00000 1115.00000
1488.00000 920.00000
1726.00000 945.00000
2087.00000 1111.00000
2094.00000 992.00000
1063.00000 894.00000
960.00000 1038.00000
998.00000 1015.00000
962.00000 978.00000
925.00000 1007.00000
IMAGE=F0061.JPG
ID=6
SCALE=0.024969
LM=14
873.00000 879.00000
1158.00000 1027.00000
1206.00000 876.00000
1478.00000 1060.00000
1635.00000 1062.00000
1553.00000 856.00000
1817.00000 890.00000
2195.00000 1036.00000
2189.00000 913.00000
1132.00000 822.00000
1020.00000 978.00000
1052.00000 950.00000
1020.00000 922.00000
987.00000 948.00000
IMAGE=F0062.JPG
ID=7
SCALE=0.024992
LM=14
728.00000 934.00000
1006.00000 1058.00000
1060.00000 906.00000
1351.00000 1091.00000
1522.00000 1087.00000
1406.00000 892.00000
1641.00000 926.00000
2006.00000 1088.00000
2003.00000 967.00000
989.00000 862.00000
871.00000 1008.00000
896.00000 980.00000
867.00000 947.00000
836.00000 975.00000
IMAGE=F0063.JPG
ID=8
SCALE=0.024992
LM=14
770.00000 1004.00000
1087.00000 1131.00000
1125.00000 973.00000
1464.00000 1133.00000
1656.00000 1105.00000
1462.00000 901.00000
1749.00000 905.00000
2126.00000 1053.00000
2119.00000 923.00000
1030.00000 921.00000
938.00000 1094.00000
967.00000 1069.00000
934.00000 1036.00000
902.00000 1065.00000
IMAGE=F0064.JPG
ID=9
SCALE=0.025633
LM=14
824.00000 925.00000
1112.00000 1062.00000
1164.00000 921.00000
1465.00000 1100.00000
1660.00000 1090.00000
1533.00000 895.00000
1761.00000 916.00000
2137.00000 1084.00000
2134.00000 960.00000
1082.00000 860.00000
985.00000 1021.00000
1014.00000 995.00000
982.00000 964.00000
951.00000 991.00000
IMAGE=F0065.JPG
ID=10
SCALE=0.025633
LM=14
895.00000 959.00000
1181.00000 1065.00000
1226.00000 939.00000
1490.00000 1086.00000
1653.00000 1078.00000
1554.00000 897.00000
1797.00000 913.00000
2131.00000 1064.00000
2125.00000 949.00000
1143.00000 887.00000
1052.00000 1034.00000
1082.00000 1005.00000
1050.00000 973.00000
1018.00000 1004.00000
IMAGE=F0066.JPG
ID=11
SCALE=0.025633
LM=14
842.00000 940.00000
1115.00000 1055.00000
1167.00000 929.00000
1428.00000 1082.00000
1590.00000 1069.00000
1447.00000 898.00000
1676.00000 923.00000
2003.00000 1082.00000
2008.00000 974.00000
1093.00000 872.00000
992.00000 1026.00000
1024.00000 1000.00000
991.00000 969.00000
960.00000 998.00000
IMAGE=F0067.JPG
ID=12
SCALE=0.024992
LM=14
887.00000 970.00000
1155.00000 1090.00000
1189.00000 950.00000
1461.00000 1091.00000
1623.00000 1059.00000
1465.00000 887.00000
1702.00000 887.00000
2066.00000 1014.00000
2055.00000 900.00000
1135.00000 908.00000
1030.00000 1054.00000
1058.00000 1026.00000
1028.00000 995.00000
998.00000 1026.00000
IMAGE=F0068.JPG
ID=13
SCALE=0.026307
LM=14
899.00000 1033.00000
1153.00000 1121.00000
1194.00000 994.00000
1454.00000 1118.00000
1612.00000 1099.00000
1455.00000 935.00000
1676.00000 945.00000
2000.00000 1082.00000
2003.00000 976.00000
1115.00000 956.00000
1036.00000 1096.00000
1060.00000 1073.00000
1034.00000 1051.00000
1008.00000 1073.00000
IMAGE=F0069.JPG
ID=14
SCALE=0.025633
LM=14
709.00000 1012.00000
1024.00000 1134.00000
1081.00000 954.00000
1356.00000 1136.00000
1548.00000 1114.00000
1384.00000 911.00000
1625.00000 921.00000
2033.00000 1058.00000
2027.00000 922.00000
1004.00000 923.00000
888.00000 1095.00000
923.00000 1062.00000
879.00000 1029.00000
851.00000 1060.00000
IMAGE=F0054 2W.JPG
ID=0
SCALE=0.021257
LM=14
682.00000 1030.00000
1004.00000 1177.00000
1049.00000 997.00000
1365.00000 1187.00000
1545.00000 1168.00000
1392.00000 934.00000
1670.00000 942.00000
2110.00000 1099.00000
2098.00000 954.00000
969.00000 942.00000
864.00000 1129.00000
885.00000 1104.00000
842.00000 1077.00000
815.00000 1098.00000
IMAGE=F0055 2W.JPG
ID=1
SCALE=0.020815
LM=14
619.00000 998.00000
964.00000 1134.00000
1028.00000 952.00000
1354.00000 1158.00000
1556.00000 1131.00000
1370.00000 913.00000
1656.00000 918.00000
2079.00000 1082.00000
2080.00000 936.00000
930.00000 911.00000
812.00000 1091.00000
845.00000 1056.00000
800.00000 1019.00000
768.00000 1048.00000
IMAGE=F0056 2W.JPG
ID=2
SCALE=0.021257
LM=14
664.00000 1005.00000
1000.00000 1150.00000
1038.00000 961.00000
1366.00000 1158.00000
1519.00000 1136.00000
1380.00000 913.00000
1661.00000 900.00000
2108.00000 1066.00000
2101.00000 913.00000
978.00000 915.00000
847.00000 1094.00000
875.00000 1069.00000
831.00000 1033.00000
804.00000 1058.00000
IMAGE=F0058 2W.JPG
ID=3
SCALE=0.020829
LM=14
533.00000 1014.00000
895.00000 1161.00000
982.00000 946.00000
1282.00000 1172.00000
1481.00000 1143.00000
1307.00000 904.00000
1579.00000 922.00000
2073.00000 1128.00000
2063.00000 970.00000
888.00000 909.00000
736.00000 1120.00000
778.00000 1091.00000
730.00000 1050.00000
690.00000 1078.00000
IMAGE=F0059 2W.JPG
ID=4
SCALE=0.021257
LM=14
751.00000 991.00000
1070.00000 1118.00000
1116.00000 942.00000
1366.00000 1123.00000
1558.00000 1096.00000
1395.00000 912.00000
1616.00000 924.00000
2037.00000 1066.00000
2013.00000 940.00000
1032.00000 913.00000
922.00000 1073.00000
959.00000 1040.00000
922.00000 1010.00000
881.00000 1040.00000
IMAGE=F0060 2W.JPG
ID=5
SCALE=0.021257
LM=14
613.00000 989.00000
985.00000 1152.00000
1031.00000 944.00000
1354.00000 1164.00000
1562.00000 1132.00000
1380.00000 897.00000
1657.00000 912.00000
2185.00000 1098.00000
2160.00000 943.00000
939.00000 908.00000
811.00000 1088.00000
835.00000 1060.00000
794.00000 1030.00000
760.00000 1050.00000
IMAGE=F0061 2W.JPG
ID=6
SCALE=0.021272
LM=14
662.00000 988.00000
1032.00000 1170.00000
1051.00000 962.00000
1395.00000 1181.00000
1593.00000 1149.00000
1422.00000 902.00000
1734.00000 920.00000
2224.00000 1088.00000
2201.00000 933.00000
966.00000 913.00000
844.00000 1100.00000
876.00000 1076.00000
829.00000 1034.00000
792.00000 1057.00000
IMAGE=F0062 2W.JPG
ID=7
SCALE=0.021233
LM=14
659.00000 1007.00000
1000.00000 1150.00000
1030.00000 954.00000
1408.00000 1159.00000
1666.00000 1113.00000
1420.00000 900.00000
1723.00000 902.00000
2183.00000 1065.00000
2167.00000 915.00000
970.00000 911.00000
830.00000 1094.00000
850.00000 1068.00000
811.00000 1032.00000
789.00000 1055.00000
IMAGE=F0063 2W.JPG
ID=8
SCALE=0.020829
LM=14
570.00000 1018.00000
942.00000 1177.00000
1017.00000 973.00000
1397.00000 1186.00000
1640.00000 1147.00000
1406.00000 906.00000
1718.00000 910.00000
2212.00000 1084.00000
2188.00000 922.00000
925.00000 931.00000
768.00000 1134.00000
796.00000 1110.00000
746.00000 1075.00000
718.00000 1094.00000
IMAGE=F0064 2W.JPG
ID=9
SCALE=0.021272
LM=14
585.00000 963.00000
947.00000 1135.00000
1016.00000 932.00000
1362.00000 1161.00000
1620.00000 1116.00000
1379.00000 886.00000
1676.00000 889.00000
2177.00000 1095.00000
2154.00000 931.00000
911.00000 877.00000
780.00000 1072.00000
811.00000 1044.00000
762.00000 1003.00000
732.00000 1028.00000
IMAGE=F0065 2W.JPG
ID=10
SCALE=0.021272
LM=14
668.00000 918.00000
1025.00000 1076.00000
1093.00000 901.00000
1383.00000 1108.00000
1594.00000 1075.00000
1441.00000 861.00000
1711.00000 871.00000
2167.00000 1045.00000
2148.00000 888.00000
989.00000 842.00000
875.00000 1024.00000
908.00000 994.00000
858.00000 958.00000
827.00000 986.00000
IMAGE=F0066 2W.JPG
ID=11
SCALE=0.021272
LM=14
600.00000 980.00000
928.00000 1118.00000
1020.00000 949.00000
1308.00000 1122.00000
1499.00000 1082.00000
1309.00000 880.00000
1565.00000 892.00000
2000.00000 1063.00000
1990.00000 916.00000
900.00000 889.00000
776.00000 1069.00000
807.00000 1038.00000
767.00000 1006.00000
740.00000 1035.00000
IMAGE=F0067 2W.JPG
ID=12
SCALE=0.021257
LM=14
772.00000 1028.00000
1086.00000 1165.00000
1136.00000 966.00000
1459.00000 1154.00000
1665.00000 1106.00000
1478.00000 904.00000
1724.00000 896.00000
2156.00000 1063.00000
2143.00000 914.00000
1056.00000 940.00000
936.00000 1116.00000
964.00000 1085.00000
927.00000 1048.00000
899.00000 1083.00000
IMAGE=F0068 2W.JPG
ID=13
SCALE=0.021492
LM=14
696.00000 982.00000
1010.00000 1104.00000
1073.00000 946.00000
1363.00000 1107.00000
1577.00000 1084.00000
1396.00000 884.00000
1637.00000 901.00000
2042.00000 1094.00000
2040.00000 951.00000
960.00000 897.00000
872.00000 1064.00000
895.00000 1040.00000
855.00000 1012.00000
830.00000 1034.00000
IMAGE=F0069 2W.JPG
ID=14
SCALE=0.021272
LM=14
849.00000 955.00000
1099.00000 1070.00000
1164.00000 940.00000
1355.00000 1086.00000
1506.00000 1075.00000
1387.00000 916.00000
1585.00000 933.00000
1886.00000 1053.00000
1882.00000 957.00000
1057.00000 908.00000
992.00000 1035.00000
1021.00000 1009.00000
983.00000 978.00000
953.00000 1000.00000
IMAGE=F0054.JPG
ID=0 
SCALE=0.025633
LM=14
765.00000 913.00000
1026.00000 1043.00000
1070.00000 902.00000
1314.00000 1059.00000
1477.00000 1039.00000
1314.00000 860.00000
1556.00000 869.00000
1879.00000 997.00000
1880.00000 895.00000
968.00000 861.00000
904.00000 1000.00000
927.00000 981.00000
882.00000 953.00000
856.00000 969.00000
IMAGE=F0055.JPG
ID=1 
SCALE=0.025565
LM=14
652.00000 1011.00000
944.00000 1128.00000
1000.00000 984.00000
1246.00000 1145.00000
1399.00000 1123.00000
1259.00000 946.00000
1494.00000 954.00000
1818.00000 1083.00000
1823.00000 984.00000
880.00000 949.00000
812.00000 1089.00000
842.00000 1063.00000
801.00000 1033.00000
776.00000 1058.00000
IMAGE=F0056.JPG
ID=2 
SCALE=0.025607
LM=14
794.00000 983.00000
1055.00000 1104.00000
1088.00000 950.00000
1358.00000 1114.00000
1532.00000 1076.00000
1369.00000 914.00000
1596.00000 910.00000
1962.00000 1041.00000
1960.00000 924.00000
1038.00000 919.00000
936.00000 1060.00000
960.00000 1034.00000
922.00000 1000.00000
897.00000 1026.00000
IMAGE=F0058.JPG
ID=3 
SCALE=0.025607
LM=14
732.00000 979.00000
1042.00000 1112.00000
1077.00000 951.00000
1331.00000 1123.00000
1514.00000 1092.00000
1338.00000 907.00000
1567.00000 916.00000
1968.00000 1067.00000
1970.00000 940.00000
986.00000 909.00000
903.00000 1067.00000
938.00000 1035.00000
893.00000 996.00000
860.00000 1026.00000
IMAGE=F0059.JPG
ID=4 
SCALE=0.025607
LM=14
842.00000 989.00000
1097.00000 1100.00000
1139.00000 974.00000
1345.00000 1111.00000
1500.00000 1086.00000
1358.00000 939.00000
1554.00000 950.00000
1882.00000 1045.00000
1870.00000 950.00000
1059.00000 944.00000
983.00000 1064.00000
1014.00000 1037.00000
975.00000 1007.00000
942.00000 1032.00000
IMAGE=F0060.JPG
ID=5 
SCALE=0.025607
LM=14
862.00000 875.00000
1124.00000 1075.00000
1208.00000 919.00000
1409.00000 1150.00000
1607.00000 1159.00000
1485.00000 946.00000
1713.00000 1009.00000
2062.00000 1215.00000
2082.00000 1099.00000
1150.00000 886.00000
998.00000 988.00000
1036.00000 981.00000
1010.00000 939.00000
972.00000 949.00000
IMAGE=F0061.JPG
ID=6 
SCALE=0.025507
LM=14
702.00000 979.00000
988.00000 1137.00000
1025.00000 975.00000
1300.00000 1150.00000
1477.00000 1116.00000
1329.00000 928.00000
1574.00000 946.00000
1962.00000 1075.00000
1953.00000 954.00000
950.00000 936.00000
849.00000 1079.00000
881.00000 1059.00000
839.00000 1023.00000
810.00000 1042.00000
IMAGE=F0062.JPG
ID=7 
SCALE=0.025343
LM=14
819.00000 904.00000
1084.00000 1037.00000
1136.00000 900.00000
1416.00000 1054.00000
1585.00000 1022.00000
1424.00000 855.00000
1683.00000 856.00000
2041.00000 985.00000
2041.00000 869.00000
1040.00000 855.00000
959.00000 996.00000
982.00000 973.00000
942.00000 939.00000
919.00000 960.00000
IMAGE=F0063.JPG
ID=8 
SCALE=0.025607
LM=14
763.00000 977.00000
1074.00000 1109.00000
1120.00000 929.00000
1414.00000 1116.00000
1621.00000 1081.00000
1434.00000 883.00000
1690.00000 897.00000
2074.00000 1046.00000
2067.00000 919.00000
1061.00000 900.00000
922.00000 1064.00000
952.00000 1039.00000
908.00000 1012.00000
879.00000 1031.00000
IMAGE=F0064.JPG
ID=9 
SCALE=0.025607
LM=14
643.00000 870.00000
949.00000 1019.00000
988.00000 862.00000
1272.00000 1037.00000
1474.00000 996.00000
1291.00000 829.00000
1526.00000 832.00000
1912.00000 1000.00000
1909.00000 871.00000
933.00000 819.00000
807.00000 964.00000
837.00000 939.00000
792.00000 905.00000
765.00000 928.00000
IMAGE=F0065.JPG
ID=10 
SCALE=0.025633
LM=14
633.00000 973.00000
912.00000 1101.00000
961.00000 936.00000
1208.00000 1122.00000
1388.00000 1093.00000
1251.00000 917.00000
1470.00000 926.00000
1813.00000 1042.00000
1808.00000 930.00000
880.00000 912.00000
791.00000 1043.00000
819.00000 1013.00000
779.00000 982.00000
749.00000 1010.00000
IMAGE=F0066.JPG
ID=11 
SCALE=0.025565
LM=14
814.00000 1006.00000
1085.00000 1118.00000
1126.00000 986.00000
1379.00000 1110.00000
1548.00000 1068.00000
1376.00000 930.00000
1590.00000 928.00000
1938.00000 1051.00000
1934.00000 944.00000
1041.00000 941.00000
956.00000 1086.00000
983.00000 1058.00000
947.00000 1029.00000
918.00000 1055.00000
IMAGE=F0067.JPG
ID=12 
SCALE=0.025343
LM=14
875.00000 966.00000
1114.00000 1112.00000
1151.00000 964.00000
1419.00000 1132.00000
1575.00000 1103.00000
1434.00000 935.00000
1649.00000 947.00000
1988.00000 1109.00000
1984.00000 992.00000
1093.00000 935.00000
994.00000 1064.00000
1026.00000 1038.00000
993.00000 1006.00000
965.00000 1027.00000
IMAGE=F0068.JPG
ID=13 
SCALE=0.025607
LM=14
1047.00000 952.00000
1308.00000 1024.00000
1325.00000 896.00000
1587.00000 993.00000
1764.00000 950.00000
1578.00000 825.00000
1785.00000 798.00000
2114.00000 907.00000
2102.00000 802.00000
1277.00000 865.00000
1193.00000 1006.00000
1214.00000 985.00000
1175.00000 961.00000
1150.00000 982.00000
IMAGE=F0069.JPG
ID=14 
SCALE=0.025607
LM=14
1127.00000 969.00000
1357.00000 1072.00000
1409.00000 949.00000
1582.00000 1081.00000
1726.00000 1069.00000
1622.00000 924.00000
1807.00000 934.00000
2099.00000 1040.00000
2098.00000 946.00000
1349.00000 919.00000
1258.00000 1037.00000
1282.00000 1017.00000
1246.00000 985.00000
1221.00000 1008.00000
IMAGE=F0054.JPG
ID=0
SCALE=0.028560
LM=14
1024.00000 1015.00000
1256.00000 1127.00000
1289.00000 986.00000
1497.00000 1138.00000
1635.00000 1120.00000
1513.00000 950.00000
1722.00000 970.00000
2046.00000 1089.00000
2027.00000 987.00000
1236.00000 959.00000
1149.00000 1085.00000
1168.00000 1064.00000
1134.00000 1037.00000
1107.00000 1056.00000
IMAGE=F0055.JPG
ID=1
SCALE=0.028560
LM=14
1061.00000 956.00000
1318.00000 1065.00000
1372.00000 919.00000
1598.00000 1082.00000
1732.00000 1063.00000
1600.00000 890.00000
1822.00000 901.00000
2166.00000 1016.00000
2151.00000 906.00000
1296.00000 897.00000
1200.00000 1021.00000
1230.00000 996.00000
1195.00000 963.00000
1169.00000 989.00000
IMAGE=F0056.JPG
ID=2
SCALE=0.028560
LM=14
966.00000 897.00000
1211.00000 1006.00000
1242.00000 879.00000
1480.00000 1028.00000
1612.00000 1011.00000
1494.00000 850.00000
1701.00000 853.00000
2068.00000 984.00000
2066.00000 867.00000
1184.00000 836.00000
1099.00000 967.00000
1121.00000 945.00000
1088.00000 916.00000
1063.00000 936.00000
IMAGE=F0058.JPG
ID=3
SCALE=0.028560
LM=14
1048.00000 893.00000
1305.00000 1033.00000
1372.00000 895.00000
1578.00000 1071.00000
1720.00000 1062.00000
1622.00000 874.00000
1826.00000 905.00000
2173.00000 1081.00000
2188.00000 979.00000
1318.00000 849.00000
1189.00000 983.00000
1227.00000 963.00000
1200.00000 923.00000
1158.00000 939.00000
IMAGE=F0059.JPG
ID=4
SCALE=0.027767
LM=14
1129.00000 918.00000
1358.00000 1030.00000
1405.00000 906.00000
1576.00000 1056.00000
1726.00000 1041.00000
1597.00000 895.00000
1787.00000 919.00000
2088.00000 1022.00000
2075.00000 937.00000
1353.00000 882.00000
1248.00000 981.00000
1279.00000 961.00000
1250.00000 931.00000
1217.00000 948.00000
IMAGE=F0060.JPG
ID=5
SCALE=0.027767
LM=14
791.00000 941.00000
1048.00000 1079.00000
1100.00000 937.00000
1321.00000 1107.00000
1484.00000 1092.00000
1358.00000 919.00000
1573.00000 939.00000
1935.00000 1080.00000
1925.00000 969.00000
1023.00000 906.00000
924.00000 1025.00000
957.00000 1012.00000
927.00000 978.00000
895.00000 995.00000
IMAGE=F0061.JPG
ID=6
SCALE=0.028560
LM=14
1046.00000 901.00000
1297.00000 1044.00000
1326.00000 886.00000
1580.00000 1060.00000
1732.00000 1035.00000
1601.00000 856.00000
1835.00000 870.00000
2197.00000 994.00000
2195.00000 879.00000
1296.00000 854.00000
1173.00000 986.00000
1202.00000 960.00000
1166.00000 927.00000
1138.00000 951.00000
IMAGE=F0062.JPG
ID=7
SCALE=0.028560
LM=14
845.00000 969.00000
1086.00000 1075.00000
1111.00000 929.00000
1382.00000 1090.00000
1540.00000 1063.00000
1399.00000 902.00000
1620.00000 913.00000
1979.00000 1034.00000
1974.00000 926.00000
1071.00000 903.00000
963.00000 1031.00000
986.00000 1009.00000
953.00000 978.00000
929.00000 1003.00000
IMAGE=F0063.JPG
ID=8
SCALE=0.028525
LM=14
1028.00000 812.00000
1297.00000 952.00000
1356.00000 808.00000
1629.00000 982.00000
1802.00000 964.00000
1651.00000 777.00000
1878.00000 797.00000
2237.00000 953.00000
2236.00000 832.00000
1290.00000 766.00000
1165.00000 908.00000
1193.00000 891.00000
1155.00000 863.00000
1131.00000 879.00000
IMAGE=F0064.JPG
ID=9
SCALE=0.028560
LM=14
870.00000 975.00000
1137.00000 1106.00000
1196.00000 964.00000
1442.00000 1123.00000
1611.00000 1091.00000
1461.00000 929.00000
1669.00000 931.00000
2051.00000 1077.00000
2038.00000 961.00000
1121.00000 927.00000
1015.00000 1059.00000
1040.00000 1039.00000
1005.00000 1008.00000
978.00000 1029.00000
IMAGE=F0065.JPG
ID=10
SCALE=0.028560
LM=14
1111.00000 811.00000
1376.00000 928.00000
1429.00000 787.00000
1641.00000 949.00000
1775.00000 924.00000
1676.00000 758.00000
1882.00000 768.00000
2212.00000 875.00000
2194.00000 763.00000
1362.00000 757.00000
1256.00000 878.00000
1284.00000 852.00000
1250.00000 819.00000
1221.00000 845.00000
IMAGE=F0066.JPG
ID=11
SCALE=0.028560
LM=14
1102.00000 930.00000
1357.00000 1039.00000
1398.00000 916.00000
1613.00000 1046.00000
1747.00000 1023.00000
1619.00000 875.00000
1809.00000 888.00000
2119.00000 1007.00000
2123.00000 910.00000
1329.00000 875.00000
1230.00000 999.00000
1259.00000 977.00000
1227.00000 946.00000
1197.00000 971.00000
IMAGE=F0067.JPG
ID=12
SCALE=0.028560
LM=14
955.00000 894.00000
1191.00000 1017.00000
1216.00000 888.00000
1447.00000 1028.00000
1596.00000 997.00000
1455.00000 852.00000
1653.00000 856.00000
1977.00000 989.00000
1976.00000 885.00000
1168.00000 856.00000
1070.00000 974.00000
1094.00000 952.00000
1064.00000 923.00000
1038.00000 946.00000
IMAGE=F0068.JPG
ID=13
SCALE=0.028560
LM=14
881.00000 959.00000
1114.00000 1049.00000
1160.00000 927.00000
1366.00000 1054.00000
1515.00000 1031.00000
1380.00000 888.00000
1575.00000 895.00000
1875.00000 1032.00000
1871.00000 931.00000
1101.00000 893.00000
997.00000 1013.00000
1023.00000 994.00000
993.00000 968.00000
967.00000 988.00000
IMAGE=F0069.JPG
ID=14
SCALE=0.028560
LM=14
1181.00000 946.00000
1410.00000 1060.00000
1484.00000 945.00000
1640.00000 1085.00000
1755.00000 1084.00000
1697.00000 930.00000
1866.00000 950.00000
2148.00000 1076.00000
2155.00000 977.00000
1416.00000 913.00000
1309.00000 1023.00000
1341.00000 1004.00000
1311.00000 973.00000
1278.00000 993.00000
IMAGE=F0054.JPG
ID=0
SCALE=0.027735
LM=14
887.00000 978.00000
1135.00000 1095.00000
1166.00000 959.00000
1405.00000 1110.00000
1541.00000 1088.00000
1422.00000 914.00000
1627.00000 926.00000
1938.00000 1049.00000
1936.00000 947.00000
1118.00000 919.00000
1024.00000 1055.00000
1045.00000 1033.00000
1005.00000 1004.00000
979.00000 1025.00000
IMAGE=F0055.JPG
ID=1
SCALE=0.027767
LM=14
920.00000 1002.00000
1184.00000 1131.00000
1239.00000 992.00000
1456.00000 1167.00000
1596.00000 1156.00000
1484.00000 977.00000
1697.00000 1001.00000
2024.00000 1145.00000
2026.00000 1036.00000
1186.00000 959.00000
1063.00000 1079.00000
1094.00000 1057.00000
1063.00000 1025.00000
1032.00000 1049.00000
IMAGE=F0056.JPG
ID=2
SCALE=0.027735
LM=14
1054.00000 822.00000
1304.00000 961.00000
1347.00000 825.00000
1568.00000 1001.00000
1682.00000 990.00000
1602.00000 814.00000
1812.00000 829.00000
2155.00000 991.00000
2152.00000 868.00000
1297.00000 786.00000
1187.00000 908.00000
1214.00000 889.00000
1178.00000 853.00000
1154.00000 873.00000
IMAGE=F0058.JPG
ID=3
SCALE=0.027767
LM=14
879.00000 952.00000
1150.00000 1081.00000
1181.00000 934.00000
1419.00000 1101.00000
1570.00000 1081.00000
1446.00000 898.00000
1650.00000 914.00000
2001.00000 1060.00000
2011.00000 945.00000
1144.00000 890.00000
1017.00000 1030.00000
1042.00000 1009.00000
1002.00000 969.00000
973.00000 990.00000
IMAGE=F0059.JPG
ID=4
SCALE=0.027735
LM=14
987.00000 969.00000
1232.00000 1074.00000
1265.00000 948.00000
1444.00000 1079.00000
1553.00000 1070.00000
1465.00000 920.00000
1648.00000 933.00000
1948.00000 1029.00000
1931.00000 940.00000
1221.00000 921.00000
1118.00000 1034.00000
1145.00000 1009.00000
1111.00000 980.00000
1083.00000 1003.00000
IMAGE=F0060.JPG
ID=5
SCALE=0.027017
LM=14
871.00000 972.00000
1154.00000 1085.00000
1184.00000 937.00000
1431.00000 1092.00000
1569.00000 1065.00000
1441.00000 894.00000
1656.00000 895.00000
2041.00000 1007.00000
2017.00000 894.00000
1115.00000 909.00000
1021.00000 1041.00000
1050.00000 1018.00000
1009.00000 987.00000
979.00000 1010.00000
IMAGE=F0061.JPG
ID=6
SCALE=0.026988
LM=14
862.00000 925.00000
1127.00000 1057.00000
1144.00000 886.00000
1412.00000 1061.00000
1595.00000 1018.00000
1428.00000 844.00000
1670.00000 859.00000
2057.00000 966.00000
2037.00000 851.00000
1097.00000 860.00000
998.00000 993.00000
1033.00000 960.00000
994.00000 928.00000
963.00000 958.00000
IMAGE=F0062.JPG
ID=7
SCALE=0.027682
LM=14
1007.00000 920.00000
1252.00000 1051.00000
1298.00000 918.00000
1557.00000 1087.00000
1709.00000 1061.00000
1593.00000 897.00000
1801.00000 919.00000
2166.00000 1065.00000
2160.00000 952.00000
1253.00000 877.00000
1134.00000 1002.00000
1160.00000 982.00000
1128.00000 951.00000
1102.00000 969.00000
IMAGE=F0063.JPG
ID=8
SCALE=0.027017
LM=14
753.00000 1003.00000
1038.00000 1132.00000
1098.00000 994.00000
1390.00000 1148.00000
1546.00000 1120.00000
1391.00000 937.00000
1611.00000 946.00000
1997.00000 1074.00000
1987.00000 954.00000
1024.00000 948.00000
903.00000 1100.00000
930.00000 1080.00000
888.00000 1056.00000
867.00000 1071.00000
IMAGE=F0064.JPG
ID=9
SCALE=0.026988
LM=14
818.00000 968.00000
1094.00000 1090.00000
1147.00000 931.00000
1407.00000 1103.00000
1577.00000 1062.00000
1419.00000 900.00000
1630.00000 907.00000
2003.00000 1056.00000
1992.00000 936.00000
1094.00000 903.00000
972.00000 1038.00000
1002.00000 1009.00000
964.00000 977.00000
933.00000 1006.00000
IMAGE=F0065.JPG
ID=10
SCALE=0.026988
LM=14
853.00000 1025.00000
1099.00000 1138.00000
1151.00000 1013.00000
1375.00000 1150.00000
1533.00000 1121.00000
1407.00000 965.00000
1612.00000 955.00000
1955.00000 1051.00000
1941.00000 936.00000
1077.00000 971.00000
981.00000 1101.00000
1006.00000 1079.00000
966.00000 1047.00000
943.00000 1070.00000
IMAGE=F0066.JPG
ID=11
SCALE=0.027682
LM=14
937.00000 933.00000
1189.00000 1051.00000
1218.00000 928.00000
1457.00000 1068.00000
1598.00000 1051.00000
1465.00000 900.00000
1658.00000 914.00000
1968.00000 1051.00000
1970.00000 952.00000
1168.00000 885.00000
1067.00000 1014.00000
1093.00000 990.00000
1057.00000 958.00000
1031.00000 984.00000
IMAGE=F0067.JPG
ID=12
SCALE=0.027767
LM=14
1069.00000 863.00000
1307.00000 990.00000
1349.00000 860.00000
1574.00000 1007.00000
1721.00000 975.00000
1605.00000 830.00000
1793.00000 832.00000
2110.00000 973.00000
2111.00000 862.00000
1297.00000 826.00000
1195.00000 948.00000
1224.00000 925.00000
1191.00000 893.00000
1161.00000 915.00000
IMAGE=F0068.JPG
ID=13
SCALE=0.027735
LM=14
1021.00000 1030.00000
1263.00000 1115.00000
1318.00000 978.00000
1528.00000 1107.00000
1683.00000 1077.00000
1528.00000 938.00000
1729.00000 944.00000
2039.00000 1070.00000
2037.00000 973.00000
1250.00000 954.00000
1150.00000 1078.00000
1180.00000 1054.00000
1145.00000 1027.00000
1116.00000 1048.00000
IMAGE=F0069.JPG
ID=14
SCALE=0.027682
