# Supplementary material for: Effect of preservation on fish morphology over time: Implications for morphological studies
Source: PLoS One. 2019 Mar 21;14(3):e0213915. doi: 10.1371/journal.pone.0213915 (PMC6428252; doi:10.1371/journal.pone.0213915)
Supplement: S1 Dataset — Included additionally for C. lutrensis and C. venusta are river and site of capture. (ZIP) [file pone.0213915.s011.zip › Hyostoma_Classifiers.csv]

Time	ID
Field	F0054
Field	F0055
Field	F0056
Field	F0058
Field	F0059
Field	F0060
Field	F0061
Field	F0062
Field	F0063
Field	F0064
Field	F0065
Field	F0066
Field	F0067
Field	F0068
Field	F0069
Two Weeks	F0054
Two Weeks	F0055
Two Weeks	F0056
Two Weeks	F0058
Two Weeks	F0059
Two Weeks	F0060
Two Weeks	F0061
Two Weeks	F0062
Two Weeks	F0063
Two Weeks	F0064
Two Weeks	F0065
Two Weeks	F0066
Two Weeks	F0067
Two Weeks	F0068
Two Weeks	F0069
Four Weeks	F0054
Four Weeks	F0055
Four Weeks	F0056
Four Weeks	F0058
Four Weeks	F0059
Four Weeks	F0060
Four Weeks	F0061
Four Weeks	F0062
Four Weeks	F0063
Four Weeks	F0064
Four Weeks	F0065
Four Weeks	F0066
Four Weeks	F0067
Four Weeks	F0068
Four Weeks	F0069
Six Weeks	F0054
Six Weeks	F0055
Six Weeks	F0056
Six Weeks	F0058
Six Weeks	F0059
Six Weeks	F0060
Six Weeks	F0061
Six Weeks	F0062
Six Weeks	F0063
Six Weeks	F0064
Six Weeks	F0065
Six Weeks	F0066
Six Weeks	F0067
Six Weeks	F0068
Six Weeks	F0069
Eight Weeks	F0054
Eight Weeks	F0055
Eight Weeks	F0056
Eight Weeks	F0058
Eight Weeks	F0059
Eight Weeks	F0060
Eight Weeks	F0061
Eight Weeks	F0062
Eight Weeks	F0063
Eight Weeks	F0064
Eight Weeks	F0065
Eight Weeks	F0066
Eight Weeks	F0067
Eight Weeks	F0068
Eight Weeks	F0069
