# Supplementary material for: Effect of preservation on fish morphology over time: Implications for morphological studies
Source: PLoS One. 2019 Mar 21;14(3):e0213915. doi: 10.1371/journal.pone.0213915 (PMC6428252; doi:10.1371/journal.pone.0213915)
Supplement: S1 Dataset — Included additionally for C. lutrensis and C. venusta are river and site of capture. (ZIP) [file pone.0213915.s011.zip › Lutrensis_Classifiers.csv]

Time	ID	River	Site
Field	F0010	Little River	Academy
Field	F0011	Little River	Academy
Field	F0019	Little River	Academy
Field	F0020	Little River	Academy
Field	F0021	Little River	Academy
Field	F0022	Little River	Academy
Field	F0023	Little River	Academy
Field	F0024	Little River	Academy
Field	F0025	Little River	Academy
Field	F0026	Little River	Academy
Field	F0050	Navasota	Easterly
Field	F0051	Navasota	Easterly
Field	F0052	Navasota	Easterly
Two Weeks	F0010	Little River	Academy
Two Weeks	F0011	Little River	Academy
Two Weeks	F0019	Little River	Academy
Two Weeks	F0020	Little River	Academy
Two Weeks	F0021	Little River	Academy
Two Weeks	F0022	Little River	Academy
Two Weeks	F0023	Little River	Academy
Two Weeks	F0024	Little River	Academy
Two Weeks	F0025	Little River	Academy
Two Weeks	F0026	Little River	Academy
Two Weeks	F0050	Navasota	Easterly
Two Weeks	F0051	Navasota	Easterly
Two Weeks	F0052	Navasota	Easterly
Four Weeks	F0010	Little River	Academy
Four Weeks	F0011	Little River	Academy
Four Weeks	F0019	Little River	Academy
Four Weeks	F0020	Little River	Academy
Four Weeks	F0021	Little River	Academy
Four Weeks	F0022	Little River	Academy
Four Weeks	F0023	Little River	Academy
Four Weeks	F0024	Little River	Academy
Four Weeks	F0025	Little River	Academy
Four Weeks	F0026	Little River	Academy
Four Weeks	F0050	Navasota	Easterly
Four Weeks	F0051	Navasota	Easterly
Four Weeks	F0052	Navasota	Easterly
Six Weeks	F0010	Little River	Academy
Six Weeks	F0011	Little River	Academy
Six Weeks	F0019	Little River	Academy
Six Weeks	F0020	Little River	Academy
Six Weeks	F0021	Little River	Academy
Six Weeks	F0022	Little River	Academy
Six Weeks	F0023	Little River	Academy
Six Weeks	F0024	Little River	Academy
Six Weeks	F0025	Little River	Academy
Six Weeks	F0026	Little River	Academy
Six Weeks	F0050	Navasota	Easterly
Six Weeks	F0051	Navasota	Easterly
Six Weeks	F0052	Navasota	Easterly
Eight Weeks	F0010	Little River	Academy
Eight Weeks	F0011	Little River	Academy
Eight Weeks	F0019	Little River	Academy
Eight Weeks	F0020	Little River	Academy
Eight Weeks	F0021	Little River	Academy
Eight Weeks	F0022	Little River	Academy
Eight Weeks	F0023	Little River	Academy
Eight Weeks	F0024	Little River	Academy
Eight Weeks	F0025	Little River	Academy
Eight Weeks	F0026	Little River	Academy
Eight Weeks	F0050	Navasota	Easterly
Eight Weeks	F0051	Navasota	Easterly
Eight Weeks	F0052	Navasota	Easterly
Field	F0085	Guadelupe	Gonzalez
Field	F0086	Guadelupe	Gonzalez
Field	F0087	Guadelupe	Gonzalez
Field	F0088	Guadelupe	Gonzalez
Field	F0089	Guadelupe	Gonzalez
Field	F0090	Guadelupe	Gonzalez
Field	F0091	Guadelupe	Gonzalez
Field	F0092	Guadelupe	Gonzalez
Field	F0093	Guadelupe	Gonzalez
Field	F0131	Guadelupe	Cuero
Field	F0133	Guadelupe	Cuero
Field	F0134	Guadelupe	Cuero
Field	F0135	Guadelupe	Cuero
Field	F0136	Guadelupe	Cuero
Field	F0138	Guadelupe	Cuero
Field	F0139	Guadelupe	Cuero
Two Weeks	F0085	Guadelupe	Gonzalez
Two Weeks	F0086	Guadelupe	Gonzalez
Two Weeks	F0087	Guadelupe	Gonzalez
Two Weeks	F0088	Guadelupe	Gonzalez
Two Weeks	F0089	Guadelupe	Gonzalez
Two Weeks	F0090	Guadelupe	Gonzalez
Two Weeks	F0091	Guadelupe	Gonzalez
Two Weeks	F0092	Guadelupe	Gonzalez
Two Weeks	F0093	Guadelupe	Gonzalez
Two Weeks	F0131	Guadelupe	Cuero
Two Weeks	F0133	Guadelupe	Cuero
Two Weeks	F0134	Guadelupe	Cuero
Two Weeks	F0135	Guadelupe	Cuero
Two Weeks	F0136	Guadelupe	Cuero
Two Weeks	F0138	Guadelupe	Cuero
Two Weeks	F0139	Guadelupe	Cuero
Four Weeks	F0085	Guadelupe	Gonzalez
Four Weeks	F0086	Guadelupe	Gonzalez
Four Weeks	F0087	Guadelupe	Gonzalez
Four Weeks	F0088	Guadelupe	Gonzalez
Four Weeks	F0089	Guadelupe	Gonzalez
Four Weeks	F0090	Guadelupe	Gonzalez
Four Weeks	F0091	Guadelupe	Gonzalez
Four Weeks	F0092	Guadelupe	Gonzalez
Four Weeks	F0093	Guadelupe	Gonzalez
Four Weeks	F0131	Guadelupe	Cuero
Four Weeks	F0133	Guadelupe	Cuero
Four Weeks	F0134	Guadelupe	Cuero
Four Weeks	F0135	Guadelupe	Cuero
Four Weeks	F0136	Guadelupe	Cuero
Four Weeks	F0138	Guadelupe	Cuero
Four Weeks	F0139	Guadelupe	Cuero
Six Weeks	F0085	Guadelupe	Gonzalez
Six Weeks	F0086	Guadelupe	Gonzalez
Six Weeks	F0087	Guadelupe	Gonzalez
Six Weeks	F0088	Guadelupe	Gonzalez
Six Weeks	F0089	Guadelupe	Gonzalez
Six Weeks	F0090	Guadelupe	Gonzalez
Six Weeks	F0091	Guadelupe	Gonzalez
Six Weeks	F0092	Guadelupe	Gonzalez
Six Weeks	F0093	Guadelupe	Gonzalez
Six Weeks	F0131	Guadelupe	Cuero
Six Weeks	F0133	Guadelupe	Cuero
Six Weeks	F0134	Guadelupe	Cuero
Six Weeks	F0135	Guadelupe	Cuero
Six Weeks	F0136	Guadelupe	Cuero
Six Weeks	F0138	Guadelupe	Cuero
Six Weeks	F0139	Guadelupe	Cuero
Eight Weeks	F0085	Guadelupe	Gonzalez
Eight Weeks	F0086	Guadelupe	Gonzalez
Eight Weeks	F0087	Guadelupe	Gonzalez
Eight Weeks	F0088	Guadelupe	Gonzalez
Eight Weeks	F0089	Guadelupe	Gonzalez
Eight Weeks	F0090	Guadelupe	Gonzalez
Eight Weeks	F0091	Guadelupe	Gonzalez
Eight Weeks	F0092	Guadelupe	Gonzalez
Eight Weeks	F0093	Guadelupe	Gonzalez
Eight Weeks	F0131	Guadelupe	Cuero
Eight Weeks	F0133	Guadelupe	Cuero
Eight Weeks	F0134	Guadelupe	Cuero
Eight Weeks	F0135	Guadelupe	Cuero
Eight Weeks	F0136	Guadelupe	Cuero
Eight Weeks	F0138	Guadelupe	Cuero
Eight Weeks	F0139	Guadelupe	Cuero
Field	F0298	San Antonio	Goliad
Field	F0299	San Antonio	Goliad
Field	F0300	San Antonio	Goliad
Field	F0302	San Antonio	Goliad
Field	F0303	San Antonio	Goliad
Field	F0324	Guadelupe	Gonzalez
Field	F0325	Guadelupe	Gonzalez
Field	F0326	Guadelupe	Gonzalez
Two Weeks	F0298	San Antonio	Goliad
Two Weeks	F0299	San Antonio	Goliad
Two Weeks	F0300	San Antonio	Goliad
Two Weeks	F0302	San Antonio	Goliad
Two Weeks	F0303	San Antonio	Goliad
Two Weeks	F0324	Guadelupe	Gonzalez
Two Weeks	F0325	Guadelupe	Gonzalez
Two Weeks	F0326	Guadelupe	Gonzalez
Four Weeks	F0298	San Antonio	Goliad
Four Weeks	F0299	San Antonio	Goliad
Four Weeks	F0300	San Antonio	Goliad
Four Weeks	F0302	San Antonio	Goliad
Four Weeks	F0303	San Antonio	Goliad
Four Weeks	F0324	Guadelupe	Gonzalez
Four Weeks	F0325	Guadelupe	Gonzalez
Four Weeks	F0326	Guadelupe	Gonzalez
Six Weeks	F0298	San Antonio	Goliad
Six Weeks	F0299	San Antonio	Goliad
Six Weeks	F0300	San Antonio	Goliad
Six Weeks	F0302	San Antonio	Goliad
Six Weeks	F0303	San Antonio	Goliad
Six Weeks	F0324	Guadelupe	Gonzalez
Six Weeks	F0325	Guadelupe	Gonzalez
Six Weeks	F0326	Guadelupe	Gonzalez
Eight Weeks	F0298	San Antonio	Goliad
Eight Weeks	F0299	San Antonio	Goliad
Eight Weeks	F0300	San Antonio	Goliad
Eight Weeks	F0302	San Antonio	Goliad
Eight Weeks	F0303	San Antonio	Goliad
Eight Weeks	F0324	Guadelupe	Gonzalez
Eight Weeks	F0325	Guadelupe	Gonzalez
Eight Weeks	F0326	Guadelupe	Gonzalez
