# Supplementary material for: Effect of preservation on fish morphology over time: Implications for morphological studies
Source: PLoS One. 2019 Mar 21;14(3):e0213915. doi: 10.1371/journal.pone.0213915 (PMC6428252; doi:10.1371/journal.pone.0213915)
Supplement: S1 Dataset — Included additionally for C. lutrensis and C. venusta are river and site of capture. (ZIP) [file pone.0213915.s011.zip › Marconis_All.TPS]

LM=14
503.00000 1003.00000
856.00000 1148.00000
889.00000 920.00000
1339.00000 1145.00000
1567.00000 1118.00000
1311.00000 806.00000
1681.00000 839.00000
2195.00000 1096.00000
2213.00000 901.00000
751.00000 889.00000
690.00000 1109.00000
744.00000 1072.00000
686.00000 1019.00000
636.00000 1065.00000
IMAGE=F0070.JPG
ID=0 
SCALE=0.026234
LM=14
425.00000 966.00000
786.00000 1124.00000
841.00000 906.00000
1316.00000 1145.00000
1538.00000 1125.00000
1300.00000 833.00000
1604.00000 857.00000
2227.00000 1094.00000
2193.00000 908.00000
731.00000 859.00000
634.00000 1086.00000
684.00000 1041.00000
626.00000 992.00000
580.00000 1037.00000
IMAGE=F0072.JPG
ID=1 
SCALE=0.026234
LM=14
523.00000 960.00000
883.00000 1124.00000
909.00000 890.00000
1405.00000 1170.00000
1642.00000 1136.00000
1490.00000 787.00000
1727.00000 826.00000
2313.00000 1085.00000
2320.00000 887.00000
779.00000 841.00000
714.00000 1078.00000
767.00000 1040.00000
716.00000 990.00000
666.00000 1032.00000
IMAGE=F0073.JPG
ID=2 
SCALE=0.026307
LM=14
559.00000 963.00000
893.00000 1106.00000
935.00000 899.00000
1346.00000 1141.00000
1556.00000 1123.00000
1428.00000 835.00000
1664.00000 851.00000
2196.00000 1091.00000
2198.00000 904.00000
844.00000 848.00000
743.00000 1072.00000
793.00000 1030.00000
741.00000 986.00000
690.00000 1027.00000
IMAGE=F0074.JPG
ID=3 
SCALE=0.026307
LM=14
539.00000 954.00000
890.00000 1105.00000
914.00000 893.00000
1345.00000 1134.00000
1562.00000 1123.00000
1405.00000 799.00000
1710.00000 849.00000
2213.00000 1105.00000
2208.00000 921.00000
825.00000 838.00000
720.00000 1065.00000
771.00000 1028.00000
717.00000 978.00000
671.00000 1020.00000
IMAGE=F0075.JPG
ID=4 
SCALE=0.027767
LM=14
466.00000 954.00000
830.00000 1141.00000
885.00000 902.00000
1388.00000 1151.00000
1616.00000 1133.00000
1413.00000 818.00000
1747.00000 830.00000
2339.00000 1080.00000
2302.00000 885.00000
776.00000 849.00000
655.00000 1088.00000
705.00000 1051.00000
655.00000 1001.00000
606.00000 1048.00000
IMAGE=F0076.JPG
ID=5 
SCALE=0.027017
LM=14
476.00000 971.00000
846.00000 1134.00000
889.00000 900.00000
1354.00000 1166.00000
1584.00000 1136.00000
1418.00000 806.00000
1722.00000 832.00000
2293.00000 1086.00000
2283.00000 888.00000
778.00000 857.00000
668.00000 1092.00000
726.00000 1049.00000
670.00000 994.00000
615.00000 1041.00000
IMAGE=F0077.JPG
ID=6 
SCALE=0.026939
LM=14
592.00000 963.00000
880.00000 1131.00000
967.00000 928.00000
1365.00000 1177.00000
1580.00000 1158.00000
1442.00000 857.00000
1662.00000 884.00000
2232.00000 1110.00000
2216.00000 930.00000
848.00000 872.00000
759.00000 1084.00000
809.00000 1043.00000
759.00000 993.00000
708.00000 1034.00000
IMAGE=F0078.JPG
ID=7 
SCALE=0.027767
LM=14
629.00000 984.00000
946.00000 1124.00000
999.00000 932.00000
1370.00000 1145.00000
1571.00000 1131.00000
1405.00000 869.00000
1651.00000 874.00000
2152.00000 1050.00000
2132.00000 888.00000
878.00000 881.00000
804.00000 1084.00000
849.00000 1048.00000
802.00000 1001.00000
755.00000 1043.00000
IMAGE=F0079.JPG
ID=8 
SCALE=0.026307
LM=14
533.00000 924.00000
853.00000 1098.00000
918.00000 874.00000
1361.00000 1138.00000
1575.00000 1130.00000
1402.00000 819.00000
1713.00000 851.00000
2269.00000 1110.00000
2280.00000 930.00000
818.00000 828.00000
707.00000 1047.00000
755.00000 1004.00000
712.00000 958.00000
657.00000 1000.00000
IMAGE=F0080.JPG
ID=9 
SCALE=0.026988
LM=14
556.00000 1010.00000
874.00000 1176.00000
944.00000 961.00000
1368.00000 1195.00000
1588.00000 1185.00000
1414.00000 872.00000
1682.00000 897.00000
2201.00000 1124.00000
2211.00000 938.00000
850.00000 906.00000
735.00000 1130.00000
787.00000 1092.00000
734.00000 1042.00000
687.00000 1085.00000
IMAGE=F0081.JPG
ID=10 
SCALE=0.026307
LM=14
517.00000 978.00000
937.00000 926.00000
881.00000 1161.00000
1379.00000 1203.00000
1603.00000 1178.00000
1428.00000 846.00000
1701.00000 862.00000
2265.00000 1117.00000
2269.00000 916.00000
832.00000 867.00000
700.00000 1106.00000
760.00000 1063.00000
703.00000 1005.00000
643.00000 1051.00000
IMAGE=F0082.JPG
ID=11 
SCALE=0.026988
LM=14
629.00000 952.00000
902.00000 1091.00000
969.00000 874.00000
1416.00000 1144.00000
1626.00000 1113.00000
1482.00000 798.00000
1731.00000 829.00000
2209.00000 1084.00000
2226.00000 910.00000
896.00000 841.00000
793.00000 1057.00000
835.00000 1012.00000
793.00000 969.00000
746.00000 1005.00000
IMAGE=F0094.JPG
ID=12 
SCALE=0.030289
LM=14
671.00000 983.00000
949.00000 1126.00000
994.00000 946.00000
1359.00000 1163.00000
1540.00000 1150.00000
1425.00000 899.00000
1628.00000 922.00000
2070.00000 1119.00000
2056.00000 976.00000
925.00000 897.00000
821.00000 1090.00000
860.00000 1053.00000
820.00000 1011.00000
780.00000 1048.00000
IMAGE=F0095.JPG
ID=13 
SCALE=0.030289
LM=14
783.00000 945.00000
1055.00000 1096.00000
1080.00000 917.00000
1417.00000 1115.00000
1579.00000 1100.00000
1473.00000 888.00000
1647.00000 897.00000
2074.00000 1064.00000
2086.00000 923.00000
1009.00000 880.00000
918.00000 1052.00000
961.00000 1021.00000
918.00000 979.00000
880.00000 1013.00000
IMAGE=F0096.JPG
ID=14 
SCALE=0.030289
LM=14
763.00000 971.00000
994.00000 1097.00000
1056.00000 956.00000
1332.00000 1137.00000
1485.00000 1124.00000
1354.00000 922.00000
1533.00000 939.00000
1940.00000 1088.00000
1924.00000 965.00000
989.00000 908.00000
894.00000 1058.00000
933.00000 1030.00000
895.00000 992.00000
853.00000 1022.00000
IMAGE=F0097.JPG
ID=15 
SCALE=0.030248
LM=14
771.00000 1004.00000
1041.00000 1127.00000
1102.00000 960.00000
1425.00000 1156.00000
1598.00000 1141.00000
1460.00000 898.00000
1671.00000 920.00000
2113.00000 1097.00000
2087.00000 947.00000
1026.00000 906.00000
923.00000 1095.00000
967.00000 1058.00000
918.00000 1013.00000
877.00000 1050.00000
IMAGE=F0098.JPG
ID=16 
SCALE=0.028525
LM=14
795.00000 967.00000
1034.00000 1080.00000
1081.00000 939.00000
1349.00000 1106.00000
1529.00000 1086.00000
1380.00000 900.00000
1553.00000 912.00000
1903.00000 1060.00000
1940.00000 934.00000
1012.00000 896.00000
919.00000 1047.00000
959.00000 1013.00000
916.00000 976.00000
882.00000 1008.00000
IMAGE=F0099.JPG
ID=17 
SCALE=0.027682
LM=14
580.00000 955.00000
870.00000 1118.00000
923.00000 939.00000
1291.00000 1150.00000
1460.00000 1147.00000
1323.00000 885.00000
1542.00000 912.00000
2027.00000 1127.00000
2013.00000 965.00000
843.00000 885.00000
727.00000 1068.00000
774.00000 1028.00000
727.00000 983.00000
684.00000 1023.00000
IMAGE=F0101.JPG
ID=18 
SCALE=0.028161
LM=14
620.00000 974.00000
909.00000 1137.00000
960.00000 972.00000
1309.00000 1178.00000
1488.00000 1170.00000
1343.00000 920.00000
1548.00000 941.00000
2076.00000 1145.00000
2036.00000 996.00000
883.00000 902.00000
764.00000 1090.00000
806.00000 1051.00000
762.00000 1006.00000
722.00000 1043.00000
IMAGE=F0103.JPG
ID=19 
SCALE=0.028525
LM=14
735.00000 1010.00000
1019.00000 1122.00000
1031.00000 953.00000
1375.00000 1122.00000
1540.00000 1097.00000
1419.00000 873.00000
1603.00000 883.00000
2066.00000 1029.00000
2051.00000 887.00000
966.00000 914.00000
883.00000 1093.00000
923.00000 1056.00000
877.00000 1021.00000
837.00000 1058.00000
IMAGE=F0106.JPG
ID=20 
SCALE=0.027608
LM=14
791.00000 985.00000
1058.00000 1118.00000
1108.00000 966.00000
1412.00000 1144.00000
1584.00000 1126.00000
1456.00000 907.00000
1660.00000 921.00000
2055.00000 1068.00000
2036.00000 935.00000
1036.00000 909.00000
937.00000 1080.00000
979.00000 1049.00000
934.00000 1007.00000
895.00000 1037.00000
IMAGE=F0107.JPG
ID=21 
SCALE=0.026939
LM=14
656.00000 997.00000
935.00000 1128.00000
967.00000 957.00000
1305.00000 1151.00000
1468.00000 1129.00000
1335.00000 885.00000
1540.00000 912.00000
2009.00000 1090.00000
1997.00000 936.00000
892.00000 910.00000
801.00000 1090.00000
848.00000 1051.00000
803.00000 1008.00000
759.00000 1051.00000
IMAGE=F0108.JPG
ID=22 
SCALE=0.027767
LM=14
735.00000 991.00000
1028.00000 1128.00000
1042.00000 961.00000
1383.00000 1150.00000
1535.00000 1134.00000
1423.00000 883.00000
1624.00000 914.00000
2067.00000 1074.00000
2061.00000 929.00000
975.00000 910.00000
875.00000 1087.00000
917.00000 1053.00000
870.00000 1007.00000
833.00000 1046.00000
IMAGE=F0109.JPG
ID=23 
SCALE=0.026939
LM=14
656.00000 934.00000
973.00000 1091.00000
1007.00000 900.00000
1374.00000 1117.00000
1555.00000 1104.00000
1393.00000 859.00000
1584.00000 863.00000
2135.00000 1038.00000
2112.00000 871.00000
932.00000 846.00000
813.00000 1043.00000
855.00000 1007.00000
811.00000 962.00000
770.00000 995.00000
IMAGE=F0110.JPG
ID=24 
SCALE=0.027682
LM=14
679.00000 1011.00000
979.00000 1129.00000
1030.00000 952.00000
1386.00000 1154.00000
1569.00000 1136.00000
1426.00000 879.00000
1666.00000 892.00000
2153.00000 1096.00000
2146.00000 919.00000
936.00000 902.00000
837.00000 1100.00000
883.00000 1059.00000
837.00000 1017.00000
793.00000 1058.00000
IMAGE=F0115.JPG
ID=25 
SCALE=0.028161
LM=14
839.00000 984.00000
1089.00000 1103.00000
1135.00000 941.00000
1444.00000 1117.00000
1603.00000 1096.00000
1472.00000 884.00000
1675.00000 887.00000
2060.00000 1043.00000
2048.00000 920.00000
1058.00000 900.00000
971.00000 1071.00000
1011.00000 1035.00000
970.00000 1000.00000
936.00000 1032.00000
IMAGE=F0116.JPG
ID=26 
SCALE=0.026948
LM=14
705.00000 902.00000
962.00000 1038.00000
1017.00000 878.00000
1309.00000 1069.00000
1466.00000 1049.00000
1321.00000 843.00000
1535.00000 845.00000
1912.00000 1003.00000
1914.00000 871.00000
935.00000 826.00000
831.00000 989.00000
867.00000 964.00000
834.00000 924.00000
798.00000 948.00000
IMAGE=F0117.JPG
ID=27 
SCALE=0.026870
LM=14
499.00000 943.00000
828.00000 1097.00000
876.00000 892.00000
1331.00000 1149.00000
1550.00000 1123.00000
1348.00000 796.00000
1671.00000 831.00000
2159.00000 1087.00000
2162.00000 907.00000
779.00000 810.00000
675.00000 1050.00000
717.00000 1017.00000
670.00000 966.00000
625.00000 1004.00000
IMAGE=F0141.JPG
ID=28 
SCALE=0.031189
LM=14
677.00000 990.00000
975.00000 1151.00000
1043.00000 945.00000
1417.00000 1187.00000
1621.00000 1153.00000
1476.00000 881.00000
1686.00000 895.00000
2163.00000 1074.00000
2190.00000 910.00000
962.00000 897.00000
835.00000 1102.00000
880.00000 1063.00000
836.00000 1016.00000
791.00000 1055.00000
IMAGE=F0142.JPG
ID=29 
SCALE=0.027608
LM=14
659.00000 1028.00000
985.00000 1175.00000
1029.00000 989.00000
1453.00000 1178.00000
1656.00000 1129.00000
1480.00000 846.00000
1745.00000 846.00000
2257.00000 1063.00000
2231.00000 894.00000
938.00000 916.00000
837.00000 1130.00000
877.00000 1093.00000
832.00000 1045.00000
787.00000 1084.00000
IMAGE=F0143.JPG
ID=30 
SCALE=0.026988
LM=14
687.00000 1037.00000
998.00000 1162.00000
1023.00000 973.00000
1378.00000 1161.00000
1554.00000 1123.00000
1402.00000 855.00000
1619.00000 875.00000
2073.00000 1056.00000
2073.00000 905.00000
932.00000 929.00000
847.00000 1132.00000
887.00000 1099.00000
841.00000 1054.00000
799.00000 1091.00000
IMAGE=F0144.JPG
ID=31 
SCALE=0.027735
LM=14
393.00000 905.00000
780.00000 1133.00000
891.00000 866.00000
1368.00000 1199.00000
1604.00000 1143.00000
1366.00000 809.00000
1704.00000 814.00000
2307.00000 1100.00000
2327.00000 861.00000
735.00000 802.00000
608.00000 1055.00000
656.00000 1007.00000
602.00000 961.00000
555.00000 999.00000
IMAGE=F0070.JPG
ID=0 
SCALE=0.022200
LM=14
575.00000 907.00000
917.00000 1090.00000
1007.00000 866.00000
1414.00000 1130.00000
1585.00000 1103.00000
1404.00000 827.00000
1689.00000 831.00000
2209.00000 1067.00000
2240.00000 879.00000
873.00000 819.00000
771.00000 1032.00000
814.00000 987.00000
763.00000 945.00000
713.00000 982.00000
IMAGE=F0072.JPG
ID=1 
SCALE=0.026279
LM=14
376.00000 897.00000
749.00000 1087.00000
831.00000 820.00000
1324.00000 1146.00000
1561.00000 1094.00000
1319.00000 742.00000
1660.00000 747.00000
2268.00000 1032.00000
2263.00000 808.00000
665.00000 770.00000
582.00000 1033.00000
643.00000 988.00000
580.00000 938.00000
524.00000 981.00000
IMAGE=F0073.JPG
ID=2 
SCALE=0.024969
LM=14
186.00000 758.00000
481.00000 928.00000
565.00000 711.00000
891.00000 1000.00000
1083.00000 981.00000
939.00000 697.00000
1189.00000 730.00000
1651.00000 976.00000
1677.00000 799.00000
450.00000 666.00000
349.00000 856.00000
392.00000 817.00000
346.00000 772.00000
302.00000 810.00000
IMAGE=F0074.JPG
ID=3 
SCALE=0.027608
LM=14
411.00000 988.00000
789.00000 1166.00000
860.00000 903.00000
1398.00000 1203.00000
1600.00000 1131.00000
1346.00000 794.00000
1692.00000 800.00000
2313.00000 1025.00000
2306.00000 802.00000
710.00000 846.00000
627.00000 1124.00000
681.00000 1073.00000
615.00000 1023.00000
561.00000 1070.00000
IMAGE=F0075.JPG
ID=4 
SCALE=0.022675
LM=14
367.00000 953.00000
752.00000 1183.00000
854.00000 912.00000
1419.00000 1232.00000
1663.00000 1178.00000
1382.00000 834.00000
1765.00000 831.00000
2430.00000 1094.00000
2437.00000 846.00000
723.00000 827.00000
582.00000 1111.00000
624.00000 1067.00000
576.00000 1021.00000
528.00000 1058.00000
IMAGE=F0076.JPG
ID=5 
SCALE=0.023231
LM=14
351.00000 888.00000
762.00000 1141.00000
878.00000 877.00000
1354.00000 1241.00000
1607.00000 1190.00000
1386.00000 827.00000
1741.00000 836.00000
2387.00000 1171.00000
2424.00000 920.00000
711.00000 780.00000
565.00000 1051.00000
619.00000 1010.00000
558.00000 961.00000
504.00000 1003.00000
IMAGE=F0077.JPG
ID=6 
SCALE=0.022675
LM=14
591.00000 960.00000
909.00000 1143.00000
1011.00000 927.00000
1424.00000 1179.00000
1616.00000 1114.00000
1393.00000 835.00000
1675.00000 826.00000
2229.00000 1023.00000
2227.00000 828.00000
877.00000 860.00000
768.00000 1085.00000
812.00000 1046.00000
755.00000 1002.00000
713.00000 1039.00000
IMAGE=F0078.JPG
ID=7 
SCALE=0.026234
LM=14
549.00000 963.00000
852.00000 1122.00000
947.00000 936.00000
1311.00000 1157.00000
1487.00000 1128.00000
1318.00000 881.00000
1547.00000 874.00000
2049.00000 1089.00000
2074.00000 904.00000
813.00000 860.00000
734.00000 1083.00000
771.00000 1048.00000
731.00000 1018.00000
687.00000 1044.00000
IMAGE=F0079.JPG
ID=8 
SCALE=0.026307
LM=14
397.00000 942.00000
764.00000 1153.00000
848.00000 915.00000
1344.00000 1198.00000
1582.00000 1151.00000
1322.00000 844.00000
1681.00000 833.00000
2342.00000 1076.00000
2379.00000 846.00000
729.00000 832.00000
592.00000 1092.00000
632.00000 1061.00000
592.00000 1021.00000
541.00000 1057.00000
IMAGE=F0080.JPG
ID=9 
SCALE=0.023199
LM=14
402.00000 930.00000
774.00000 1121.00000
867.00000 863.00000
1332.00000 1142.00000
1592.00000 1097.00000
1337.00000 782.00000
1657.00000 774.00000
2252.00000 1055.00000
2245.00000 826.00000
745.00000 799.00000
610.00000 1063.00000
650.00000 1023.00000
602.00000 976.00000
554.00000 1018.00000
IMAGE=F0081.JPG
ID=10 
SCALE=0.023231
LM=14
331.00000 891.00000
724.00000 1121.00000
855.00000 850.00000
1320.00000 1193.00000
1592.00000 1151.00000
1366.00000 770.00000
1700.00000 789.00000
2354.00000 1127.00000
2397.00000 864.00000
730.00000 762.00000
556.00000 1051.00000
623.00000 994.00000
554.00000 930.00000
486.00000 989.00000
IMAGE=F0082.JPG
ID=11 
SCALE=0.023250
LM=14
305.00000 893.00000
716.00000 1121.00000
798.00000 857.00000
1349.00000 1179.00000
1636.00000 1109.00000
1370.00000 752.00000
1706.00000 729.00000
2369.00000 996.00000
2407.00000 750.00000
693.00000 755.00000
518.00000 1046.00000
575.00000 1000.00000
523.00000 950.00000
464.00000 995.00000
IMAGE=F0094.JPG
ID=12 
SCALE=0.023783
LM=14
365.00000 1007.00000
774.00000 1186.00000
852.00000 925.00000
1315.00000 1192.00000
1507.00000 1154.00000
1313.00000 827.00000
1611.00000 831.00000
2208.00000 1111.00000
2214.00000 897.00000
702.00000 870.00000
582.00000 1129.00000
623.00000 1097.00000
585.00000 1053.00000
535.00000 1087.00000
IMAGE=F0095.JPG
ID=13 
SCALE=0.023570
LM=14
475.00000 945.00000
826.00000 1150.00000
928.00000 912.00000
1319.00000 1184.00000
1528.00000 1145.00000
1337.00000 866.00000
1637.00000 868.00000
2153.00000 1111.00000
2182.00000 919.00000
791.00000 859.00000
658.00000 1083.00000
701.00000 1043.00000
658.00000 990.00000
604.00000 1038.00000
IMAGE=F0096.JPG
ID=14 
SCALE=0.023199
LM=14
682.00000 995.00000
1012.00000 1143.00000
1088.00000 939.00000
1448.00000 1168.00000
1644.00000 1127.00000
1450.00000 880.00000
1708.00000 882.00000
2194.00000 1071.00000
2189.00000 898.00000
990.00000 883.00000
867.00000 1097.00000
913.00000 1056.00000
866.00000 1005.00000
813.00000 1057.00000
IMAGE=F0097.JPG
ID=15 
SCALE=0.022704
LM=14
737.00000 975.00000
1021.00000 1122.00000
1085.00000 932.00000
1430.00000 1169.00000
1605.00000 1138.00000
1447.00000 887.00000
1677.00000 912.00000
2102.00000 1087.00000
2084.00000 933.00000
988.00000 880.00000
892.00000 1079.00000
931.00000 1042.00000
890.00000 1002.00000
847.00000 1038.00000
IMAGE=F0098.JPG
ID=16 
SCALE=0.026307
LM=14
659.00000 970.00000
908.00000 1119.00000
997.00000 947.00000
1306.00000 1172.00000
1471.00000 1135.00000
1336.00000 925.00000
1532.00000 910.00000
1955.00000 1047.00000
1962.00000 888.00000
900.00000 888.00000
779.00000 1060.00000
822.00000 1029.00000
780.00000 990.00000
743.00000 1025.00000
IMAGE=F0099.JPG
ID=17 
SCALE=0.023156
LM=14
531.00000 986.00000
845.00000 1157.00000
935.00000 928.00000
1334.00000 1193.00000
1502.00000 1161.00000
1315.00000 884.00000
1576.00000 893.00000
2104.00000 1077.00000
2110.00000 883.00000
775.00000 888.00000
710.00000 1093.00000
756.00000 1050.00000
705.00000 1006.00000
659.00000 1048.00000
IMAGE=F0101.JPG
ID=18 
SCALE=0.025565
LM=14
557.00000 922.00000
877.00000 1138.00000
961.00000 930.00000
1392.00000 1188.00000
1582.00000 1151.00000
1365.00000 875.00000
1657.00000 861.00000
2260.00000 1041.00000
2227.00000 835.00000
838.00000 833.00000
712.00000 1064.00000
756.00000 1028.00000
710.00000 980.00000
659.00000 1021.00000
IMAGE=F0103.JPG
ID=19 
SCALE=0.023156
LM=14
722.00000 1006.00000
1020.00000 1156.00000
1109.00000 976.00000
1426.00000 1182.00000
1589.00000 1144.00000
1419.00000 913.00000
1655.00000 911.00000
2073.00000 1093.00000
2119.00000 930.00000
1000.00000 916.00000
896.00000 1116.00000
930.00000 1091.00000
888.00000 1050.00000
847.00000 1082.00000
IMAGE=F0106.JPG
ID=20 
SCALE=0.025633
LM=14
737.00000 908.00000
1076.00000 1109.00000
1154.00000 907.00000
1476.00000 1154.00000
1670.00000 1127.00000
1528.00000 861.00000
1756.00000 867.00000
2212.00000 1070.00000
2211.00000 891.00000
1035.00000 834.00000
920.00000 1034.00000
963.00000 1008.00000
918.00000 965.00000
872.00000 998.00000
IMAGE=F0107.JPG
ID=21 
SCALE=0.023199
LM=14
634.00000 996.00000
929.00000 1128.00000
1004.00000 955.00000
1347.00000 1136.00000
1514.00000 1083.00000
1321.00000 865.00000
1563.00000 855.00000
2001.00000 1043.00000
2024.00000 883.00000
877.00000 893.00000
793.00000 1095.00000
833.00000 1067.00000
786.00000 1031.00000
751.00000 1063.00000
IMAGE=F0108.JPG
ID=22 
SCALE=0.026279
LM=14
606.00000 982.00000
925.00000 1135.00000
1008.00000 938.00000
1384.00000 1172.00000
1576.00000 1138.00000
1383.00000 862.00000
1676.00000 879.00000
2137.00000 1082.00000
2139.00000 895.00000
881.00000 867.00000
768.00000 1086.00000
808.00000 1055.00000
760.00000 1009.00000
721.00000 1049.00000
IMAGE=F0109.JPG
ID=23 
SCALE=0.023803
LM=14
453.00000 960.00000
845.00000 1140.00000
894.00000 887.00000
1325.00000 1157.00000
1531.00000 1124.00000
1330.00000 834.00000
1584.00000 840.00000
2165.00000 1082.00000
2190.00000 874.00000
773.00000 829.00000
663.00000 1077.00000
703.00000 1038.00000
654.00000 1000.00000
609.00000 1036.00000
IMAGE=F0110.JPG
ID=24 
SCALE=0.022721
LM=14
612.00000 948.00000
929.00000 1111.00000
1027.00000 930.00000
1371.00000 1147.00000
1571.00000 1117.00000
1407.00000 869.00000
1639.00000 860.00000
2130.00000 1042.00000
2153.00000 854.00000
899.00000 854.00000
787.00000 1063.00000
824.00000 1037.00000
782.00000 998.00000
741.00000 1029.00000
IMAGE=F0115.JPG
ID=25 
SCALE=0.026307
LM=14
615.00000 1034.00000
915.00000 1150.00000
970.00000 944.00000
1328.00000 1149.00000
1523.00000 1118.00000
1348.00000 872.00000
1590.00000 869.00000
2043.00000 1077.00000
2067.00000 907.00000
866.00000 903.00000
779.00000 1124.00000
820.00000 1083.00000
769.00000 1045.00000
730.00000 1087.00000
IMAGE=F0116.JPG
ID=26 
SCALE=0.023231
LM=14
730.00000 938.00000
1039.00000 1097.00000
1110.00000 910.00000
1471.00000 1140.00000
1658.00000 1112.00000
1476.00000 863.00000
1703.00000 872.00000
2152.00000 1059.00000
2188.00000 888.00000
972.00000 834.00000
894.00000 1049.00000
935.00000 1021.00000
893.00000 974.00000
853.00000 1009.00000
IMAGE=F0117.JPG
ID=27 
SCALE=0.023783
LM=14
257.00000 1040.00000
696.00000 1193.00000
714.00000 914.00000
1314.00000 1204.00000
1607.00000 1157.00000
1295.00000 778.00000
1688.00000 785.00000
2343.00000 1110.00000
2368.00000 862.00000
601.00000 827.00000
485.00000 1157.00000
526.00000 1125.00000
472.00000 1089.00000
425.00000 1115.00000
IMAGE=F0141.JPG
ID=28 
SCALE=0.023749
LM=14
547.00000 888.00000
922.00000 1133.00000
1004.00000 873.00000
1423.00000 1212.00000
1666.00000 1164.00000
1459.00000 836.00000
1744.00000 847.00000
2305.00000 1081.00000
2305.00000 867.00000
879.00000 796.00000
728.00000 1042.00000
778.00000 994.00000
734.00000 952.00000
683.00000 989.00000
IMAGE=F0142.JPG
ID=29 
SCALE=0.022704
LM=14
377.00000 872.00000
773.00000 1094.00000
836.00000 837.00000
1303.00000 1153.00000
1566.00000 1109.00000
1349.00000 759.00000
1686.00000 787.00000
2236.00000 1091.00000
2288.00000 887.00000
722.00000 777.00000
588.00000 1020.00000
635.00000 968.00000
582.00000 922.00000
526.00000 968.00000
IMAGE=F0143.JPG
ID=30 
SCALE=0.023231
LM=14
552.00000 1003.00000
928.00000 1150.00000
968.00000 899.00000
1409.00000 1142.00000
1613.00000 1080.00000
1395.00000 776.00000
1683.00000 783.00000
2205.00000 991.00000
2211.00000 793.00000
862.00000 843.00000
755.00000 1115.00000
804.00000 1065.00000
751.00000 1018.00000
700.00000 1064.00000
IMAGE=F0144.JPG
ID=31 
SCALE=0.023199
LM=14
627.00000 917.00000
943.00000 1118.00000
1029.00000 888.00000
1417.00000 1180.00000
1628.00000 1129.00000
1421.00000 855.00000
1707.00000 861.00000
2216.00000 1100.00000
2254.00000 893.00000
910.00000 842.00000
797.00000 1047.00000
835.00000 1006.00000
791.00000 969.00000
750.00000 999.00000
IMAGE=F0070.JPG
ID=0 
SCALE=0.027767
LM=14
577.00000 990.00000
926.00000 1154.00000
971.00000 931.00000
1419.00000 1175.00000
1639.00000 1120.00000
1390.00000 870.00000
1687.00000 852.00000
2254.00000 1072.00000
2266.00000 873.00000
872.00000 888.00000
755.00000 1101.00000
799.00000 1065.00000
750.00000 1022.00000
703.00000 1059.00000
IMAGE=F0072.JPG
ID=1 
SCALE=0.027735
LM=14
482.00000 970.00000
841.00000 1163.00000
865.00000 931.00000
1319.00000 1227.00000
1534.00000 1178.00000
1316.00000 869.00000
1627.00000 878.00000
2188.00000 1153.00000
2170.00000 952.00000
751.00000 869.00000
659.00000 1099.00000
707.00000 1060.00000
659.00000 1014.00000
611.00000 1056.00000
IMAGE=F0073.JPG
ID=2 
SCALE=0.027514
LM=14
638.00000 958.00000
966.00000 1119.00000
1012.00000 909.00000
1389.00000 1166.00000
1596.00000 1130.00000
1409.00000 849.00000
1677.00000 852.00000
2191.00000 1081.00000
2191.00000 894.00000
933.00000 854.00000
812.00000 1071.00000
853.00000 1032.00000
809.00000 988.00000
760.00000 1027.00000
IMAGE=F0074.JPG
ID=3 
SCALE=0.027017
LM=14
651.00000 962.00000
959.00000 1139.00000
1011.00000 929.00000
1416.00000 1199.00000
1623.00000 1155.00000
1417.00000 857.00000
1709.00000 882.00000
2212.00000 1113.00000
2226.00000 922.00000
911.00000 867.00000
807.00000 1079.00000
851.00000 1042.00000
803.00000 1001.00000
763.00000 1044.00000
IMAGE=F0075.JPG
ID=4 
SCALE=0.027017
LM=14
558.00000 941.00000
886.00000 1144.00000
995.00000 913.00000
1425.00000 1181.00000
1644.00000 1133.00000
1401.00000 855.00000
1726.00000 841.00000
2285.00000 1059.00000
2286.00000 857.00000
858.00000 850.00000
726.00000 1088.00000
765.00000 1052.00000
724.00000 1009.00000
679.00000 1043.00000
IMAGE=F0076.JPG
ID=5 
SCALE=0.027767
LM=14
562.00000 952.00000
896.00000 1137.00000
968.00000 914.00000
1391.00000 1199.00000
1606.00000 1144.00000
1407.00000 848.00000
1697.00000 848.00000
2257.00000 1093.00000
2265.00000 887.00000
851.00000 855.00000
733.00000 1078.00000
776.00000 1041.00000
734.00000 1004.00000
684.00000 1037.00000
IMAGE=F0077.JPG
ID=6 
SCALE=0.027017
LM=14
647.00000 1004.00000
927.00000 1177.00000
992.00000 970.00000
1379.00000 1219.00000
1586.00000 1162.00000
1380.00000 896.00000
1647.00000 895.00000
2171.00000 1087.00000
2163.00000 910.00000
893.00000 915.00000
787.00000 1118.00000
828.00000 1077.00000
786.00000 1040.00000
746.00000 1074.00000
IMAGE=F0078.JPG
ID=7 
SCALE=0.027735
LM=14
676.00000 948.00000
979.00000 1110.00000
1038.00000 922.00000
1375.00000 1143.00000
1569.00000 1105.00000
1385.00000 869.00000
1614.00000 867.00000
2098.00000 1072.00000
2095.00000 904.00000
959.00000 862.00000
838.00000 1056.00000
875.00000 1025.00000
836.00000 981.00000
790.00000 1012.00000
IMAGE=F0079.JPG
ID=8 
SCALE=0.027017
LM=14
539.00000 935.00000
839.00000 1113.00000
899.00000 929.00000
1338.00000 1155.00000
1534.00000 1106.00000
1308.00000 854.00000
1615.00000 838.00000
2202.00000 1037.00000
2180.00000 858.00000
817.00000 851.00000
694.00000 1068.00000
727.00000 1046.00000
691.00000 1011.00000
650.00000 1034.00000
IMAGE=F0080.JPG
ID=9 
SCALE=0.027735
LM=14
675.00000 933.00000
1010.00000 1105.00000
1060.00000 891.00000
1450.00000 1134.00000
1662.00000 1093.00000
1458.00000 824.00000
1737.00000 818.00000
2232.00000 1067.00000
2225.00000 881.00000
943.00000 837.00000
841.00000 1055.00000
874.00000 1015.00000
836.00000 977.00000
795.00000 1013.00000
IMAGE=F0081.JPG
ID=10 
SCALE=0.027735
LM=14
509.00000 896.00000
849.00000 1105.00000
916.00000 891.00000
1325.00000 1173.00000
1541.00000 1131.00000
1343.00000 835.00000
1645.00000 833.00000
2190.00000 1121.00000
2205.00000 905.00000
803.00000 814.00000
672.00000 1049.00000
726.00000 1018.00000
674.00000 968.00000
624.00000 1000.00000
IMAGE=F0082.JPG
ID=11 
SCALE=0.027735
LM=14
587.00000 973.00000
928.00000 1181.00000
997.00000 947.00000
1458.00000 1245.00000
1678.00000 1184.00000
1478.00000 873.00000
1764.00000 873.00000
2334.00000 1128.00000
2357.00000 905.00000
902.00000 874.00000
753.00000 1104.00000
801.00000 1064.00000
758.00000 1020.00000
713.00000 1061.00000
IMAGE=F0094.JPG
ID=12 
SCALE=0.027017
LM=14
646.00000 957.00000
988.00000 1121.00000
1047.00000 908.00000
1437.00000 1152.00000
1611.00000 1110.00000
1421.00000 838.00000
1684.00000 854.00000
2174.00000 1115.00000
2178.00000 945.00000
936.00000 860.00000
823.00000 1074.00000
864.00000 1035.00000
814.00000 991.00000
774.00000 1034.00000
IMAGE=F0095.JPG
ID=13 
SCALE=0.027017
LM=14
584.00000 936.00000
851.00000 1105.00000
950.00000 909.00000
1260.00000 1147.00000
1450.00000 1115.00000
1279.00000 888.00000
1527.00000 891.00000
1971.00000 1102.00000
1977.00000 944.00000
835.00000 866.00000
721.00000 1052.00000
765.00000 1015.00000
719.00000 968.00000
677.00000 1006.00000
IMAGE=F0096.JPG
ID=14 
SCALE=0.027767
LM=14
767.00000 991.00000
1035.00000 1118.00000
1131.00000 960.00000
1392.00000 1140.00000
1555.00000 1108.00000
1395.00000 907.00000
1617.00000 905.00000
2022.00000 1080.00000
2034.00000 934.00000
1027.00000 904.00000
916.00000 1078.00000
954.00000 1044.00000
913.00000 1004.00000
872.00000 1044.00000
IMAGE=F0097.JPG
ID=15 
SCALE=0.027735
LM=14
773.00000 975.00000
1017.00000 1115.00000
1110.00000 953.00000
1407.00000 1164.00000
1579.00000 1128.00000
1415.00000 903.00000
1645.00000 914.00000
2042.00000 1094.00000
2051.00000 948.00000
1017.00000 893.00000
905.00000 1074.00000
936.00000 1041.00000
898.00000 1002.00000
864.00000 1036.00000
IMAGE=F0098.JPG
ID=16 
SCALE=0.027767
LM=14
895.00000 865.00000
1096.00000 1013.00000
1163.00000 872.00000
1404.00000 1065.00000
1576.00000 1037.00000
1433.00000 860.00000
1616.00000 863.00000
1947.00000 999.00000
1960.00000 873.00000
1091.00000 821.00000
998.00000 955.00000
1029.00000 925.00000
998.00000 893.00000
963.00000 919.00000
IMAGE=F0099.JPG
ID=17 
SCALE=0.026988
LM=14
717.00000 974.00000
1019.00000 1140.00000
1065.00000 941.00000
1433.00000 1175.00000
1603.00000 1134.00000
1416.00000 884.00000
1648.00000 905.00000
2140.00000 1066.00000
2110.00000 903.00000
989.00000 894.00000
866.00000 1081.00000
903.00000 1040.00000
859.00000 1003.00000
821.00000 1040.00000
IMAGE=F0101.JPG
ID=18 
SCALE=0.026988
LM=14
709.00000 961.00000
943.00000 1133.00000
1035.00000 957.00000
1380.00000 1190.00000
1556.00000 1158.00000
1368.00000 922.00000
1611.00000 921.00000
2125.00000 1071.00000
2064.00000 920.00000
947.00000 895.00000
831.00000 1073.00000
869.00000 1042.00000
830.00000 1002.00000
791.00000 1032.00000
IMAGE=F0103.JPG
ID=19 
SCALE=0.026939
LM=14
729.00000 936.00000
996.00000 1084.00000
1065.00000 920.00000
1371.00000 1115.00000
1536.00000 1083.00000
1359.00000 859.00000
1596.00000 859.00000
1996.00000 1043.00000
2023.00000 886.00000
990.00000 865.00000
877.00000 1041.00000
917.00000 1016.00000
874.00000 975.00000
836.00000 1005.00000
IMAGE=F0106.JPG
ID=20 
SCALE=0.027017
LM=14
772.00000 965.00000
1038.00000 1116.00000
1396.00000 1161.00000
1565.00000 1128.00000
1143.00000 946.00000
1424.00000 906.00000
1569.00000 926.00000
1993.00000 1064.00000
1986.00000 919.00000
1034.00000 901.00000
926.00000 1061.00000
963.00000 1035.00000
923.00000 997.00000
887.00000 1028.00000
IMAGE=F0107.JPG
ID=21 
SCALE=0.027017
LM=14
726.00000 957.00000
996.00000 1099.00000
1055.00000 925.00000
1370.00000 1126.00000
1550.00000 1085.00000
1377.00000 863.00000
1601.00000 873.00000
2013.00000 1076.00000
2010.00000 928.00000
943.00000 878.00000
868.00000 1058.00000
906.00000 1023.00000
859.00000 982.00000
824.00000 1017.00000
IMAGE=F0108.JPG
ID=22 
SCALE=0.027017
LM=14
799.00000 1015.00000
1072.00000 1136.00000
1111.00000 967.00000
1456.00000 1146.00000
1598.00000 1099.00000
1438.00000 877.00000
1677.00000 887.00000
2113.00000 1026.00000
2085.00000 882.00000
1041.00000 917.00000
946.00000 1105.00000
980.00000 1075.00000
937.00000 1040.00000
902.00000 1071.00000
IMAGE=F0109.JPG
ID=23 
SCALE=0.027767
LM=14
664.00000 962.00000
986.00000 1109.00000
1042.00000 898.00000
1394.00000 1131.00000
1577.00000 1094.00000
1404.00000 860.00000
1618.00000 855.00000
2121.00000 1068.00000
2130.00000 886.00000
963.00000 856.00000
838.00000 1060.00000
877.00000 1023.00000
831.00000 981.00000
793.00000 1023.00000
IMAGE=F0110.JPG
ID=24 
SCALE=0.027017
LM=14
664.00000 950.00000
954.00000 1110.00000
1018.00000 931.00000
1359.00000 1159.00000
1547.00000 1121.00000
1367.00000 889.00000
1610.00000 884.00000
2114.00000 1066.00000
2080.00000 891.00000
921.00000 867.00000
809.00000 1062.00000
847.00000 1029.00000
801.00000 992.00000
766.00000 1026.00000
IMAGE=F0115.JPG
ID=25 
SCALE=0.027017
LM=14
856.00000 988.00000
1108.00000 1088.00000
1167.00000 917.00000
1451.00000 1090.00000
1612.00000 1058.00000
1452.00000 859.00000
1664.00000 856.00000
2041.00000 1038.00000
2063.00000 894.00000
1073.00000 883.00000
982.00000 1062.00000
1018.00000 1033.00000
979.00000 997.00000
944.00000 1031.00000
IMAGE=F0116.JPG
ID=26 
SCALE=0.027735
LM=14
801.00000 960.00000
1055.00000 1103.00000
1116.00000 927.00000
1409.00000 1140.00000
1572.00000 1105.00000
1417.00000 906.00000
1606.00000 911.00000
2007.00000 1069.00000
1991.00000 926.00000
1053.00000 891.00000
935.00000 1057.00000
977.00000 1028.00000
938.00000 988.00000
899.00000 1022.00000
IMAGE=F0117.JPG
ID=27 
SCALE=0.027682
LM=14
430.00000 1031.00000
795.00000 1184.00000
834.00000 923.00000
1366.00000 1239.00000
1612.00000 1192.00000
1354.00000 827.00000
1712.00000 858.00000
2311.00000 1183.00000
2328.00000 959.00000
738.00000 865.00000
622.00000 1140.00000
659.00000 1107.00000
612.00000 1064.00000
571.00000 1104.00000
IMAGE=F0141.JPG
ID=28 
SCALE=0.027017
LM=14
635.00000 975.00000
956.00000 1163.00000
1023.00000 953.00000
1360.00000 1203.00000
1583.00000 1149.00000
1385.00000 891.00000
1631.00000 883.00000
2173.00000 1042.00000
2151.00000 859.00000
942.00000 894.00000
790.00000 1095.00000
835.00000 1062.00000
790.00000 1025.00000
749.00000 1059.00000
IMAGE=F0142.JPG
ID=29 
SCALE=0.027735
LM=14
598.00000 966.00000
932.00000 1133.00000
979.00000 922.00000
1375.00000 1158.00000
1605.00000 1106.00000
1391.00000 823.00000
1677.00000 826.00000
2189.00000 1050.00000
2178.00000 875.00000
896.00000 866.00000
772.00000 1077.00000
812.00000 1041.00000
768.00000 1001.00000
726.00000 1038.00000
IMAGE=F0143.JPG
ID=30 
SCALE=0.027682
LM=14
757.00000 1004.00000
1051.00000 1142.00000
1097.00000 932.00000
1422.00000 1155.00000
1624.00000 1107.00000
1448.00000 847.00000
1690.00000 862.00000
2135.00000 1052.00000
2133.00000 884.00000
1020.00000 894.00000
912.00000 1098.00000
948.00000 1055.00000
909.00000 1021.00000
869.00000 1060.00000
IMAGE=F0144.JPG
ID=31 
SCALE=0.027017
LM=14
606.00000 959.00000
924.00000 1134.00000
979.00000 916.00000
1354.00000 1165.00000
1540.00000 1109.00000
1351.00000 866.00000
1604.00000 861.00000
2081.00000 1051.00000
2081.00000 865.00000
891.00000 879.00000
781.00000 1072.00000
818.00000 1033.00000
774.00000 995.00000
738.00000 1030.00000
IMAGE=F0070.JPG
ID=0
SCALE=0.029361
LM=14
638.00000 971.00000
955.00000 1133.00000
1044.00000 913.00000
1417.00000 1168.00000
1604.00000 1130.00000
1417.00000 879.00000
1672.00000 878.00000
2175.00000 1090.00000
2188.00000 912.00000
943.00000 883.00000
814.00000 1074.00000
858.00000 1030.00000
808.00000 993.00000
770.00000 1034.00000
IMAGE=F0072.JPG
ID=1
SCALE=0.029399
LM=14
509.00000 961.00000
837.00000 1124.00000
895.00000 895.00000
1277.00000 1186.00000
1469.00000 1138.00000
1284.00000 838.00000
1554.00000 855.00000
2053.00000 1090.00000
2054.00000 904.00000
794.00000 857.00000
680.00000 1065.00000
724.00000 1025.00000
674.00000 991.00000
631.00000 1028.00000
IMAGE=F0073.JPG
ID=2
SCALE=0.029399
LM=14
762.00000 903.00000
1086.00000 1044.00000
1121.00000 841.00000
1462.00000 1074.00000
1641.00000 1033.00000
1495.00000 778.00000
1718.00000 784.00000
2180.00000 983.00000
2187.00000 810.00000
1037.00000 796.00000
934.00000 993.00000
978.00000 958.00000
931.00000 919.00000
888.00000 954.00000
IMAGE=F0074.JPG
ID=3
SCALE=0.029399
LM=14
702.00000 921.00000
1007.00000 1084.00000
1069.00000 892.00000
1415.00000 1140.00000
1572.00000 1109.00000
1437.00000 825.00000
1695.00000 856.00000
2150.00000 1076.00000
2167.00000 899.00000
976.00000 838.00000
864.00000 1031.00000
907.00000 991.00000
857.00000 952.00000
819.00000 992.00000
IMAGE=F0075.JPG
ID=4
SCALE=0.029361
LM=14
667.00000 870.00000
1006.00000 1075.00000
1085.00000 848.00000
1475.00000 1101.00000
1680.00000 1060.00000
1469.00000 785.00000
1755.00000 787.00000
2260.00000 989.00000
2286.00000 794.00000
982.00000 786.00000
840.00000 1004.00000
880.00000 964.00000
838.00000 931.00000
799.00000 966.00000
IMAGE=F0076.JPG
ID=5
SCALE=0.029399
LM=14
695.00000 846.00000
1037.00000 1029.00000
1090.00000 808.00000
1463.00000 1092.00000
1656.00000 1050.00000
1491.00000 762.00000
1749.00000 774.00000
2241.00000 1010.00000
2288.00000 815.00000
997.00000 759.00000
866.00000 961.00000
907.00000 923.00000
862.00000 887.00000
817.00000 921.00000
IMAGE=F0077.JPG
ID=6
SCALE=0.029361
LM=14
693.00000 888.00000
1000.00000 1069.00000
1044.00000 864.00000
1376.00000 1105.00000
1566.00000 1059.00000
1400.00000 806.00000
1635.00000 817.00000
2111.00000 1014.00000
2123.00000 840.00000
959.00000 812.00000
842.00000 996.00000
884.00000 961.00000
839.00000 921.00000
802.00000 958.00000
IMAGE=F0078.JPG
ID=7
SCALE=0.029361
LM=14
845.00000 991.00000
1139.00000 1144.00000
1202.00000 966.00000
1487.00000 1172.00000
1632.00000 1148.00000
1505.00000 926.00000
1712.00000 920.00000
2134.00000 1113.00000
2148.00000 958.00000
1111.00000 913.00000
1009.00000 1092.00000
1047.00000 1055.00000
1011.00000 1022.00000
969.00000 1055.00000
IMAGE=F0079.JPG
ID=8
SCALE=0.029399
LM=14
780.00000 979.00000
1080.00000 1143.00000
1154.00000 956.00000
1519.00000 1169.00000
1699.00000 1122.00000
1506.00000 888.00000
1772.00000 873.00000
2302.00000 1038.00000
2309.00000 862.00000
1052.00000 896.00000
936.00000 1094.00000
972.00000 1064.00000
933.00000 1032.00000
897.00000 1063.00000
IMAGE=F0080.JPG
ID=9
SCALE=0.029361
LM=14
763.00000 933.00000
1076.00000 1111.00000
1141.00000 897.00000
1468.00000 1156.00000
1665.00000 1129.00000
1514.00000 861.00000
1742.00000 886.00000
2191.00000 1140.00000
2194.00000 963.00000
1054.00000 853.00000
921.00000 1041.00000
954.00000 1005.00000
917.00000 972.00000
884.00000 1003.00000
IMAGE=F0081.JPG
ID=10
SCALE=0.029361
LM=14
618.00000 934.00000
958.00000 1122.00000
1034.00000 919.00000
1371.00000 1177.00000
1566.00000 1141.00000
1415.00000 864.00000
1670.00000 865.00000
2151.00000 1121.00000
2167.00000 929.00000
934.00000 845.00000
792.00000 1066.00000
837.00000 1029.00000
789.00000 986.00000
748.00000 1023.00000
IMAGE=F0082.JPG
ID=11
SCALE=0.029361
LM=14
502.00000 1050.00000
753.00000 1199.00000
832.00000 1025.00000
1156.00000 1250.00000
1323.00000 1205.00000
1174.00000 964.00000
1379.00000 973.00000
1795.00000 1148.00000
1847.00000 983.00000
753.00000 971.00000
638.00000 1142.00000
676.00000 1103.00000
641.00000 1071.00000
604.00000 1103.00000
IMAGE=F0094.JPG
ID=12
SCALE=0.036936
LM=14
771.00000 906.00000
1103.00000 1047.00000
1154.00000 853.00000
1502.00000 1054.00000
1659.00000 1011.00000
1498.00000 779.00000
1731.00000 775.00000
2164.00000 990.00000
2179.00000 831.00000
1057.00000 807.00000
946.00000 1011.00000
988.00000 976.00000
944.00000 939.00000
910.00000 975.00000
IMAGE=F0095.JPG
ID=13
SCALE=0.029399
LM=14
926.00000 960.00000
1206.00000 1127.00000
1271.00000 938.00000
1555.00000 1153.00000
1703.00000 1121.00000
1578.00000 911.00000
1769.00000 917.00000
2188.00000 1097.00000
2215.00000 952.00000
1189.00000 899.00000
1056.00000 1065.00000
1089.00000 1034.00000
1054.00000 994.00000
1017.00000 1023.00000
IMAGE=F0096.JPG
ID=14
SCALE=0.029399
LM=14
905.00000 959.00000
1167.00000 1089.00000
1234.00000 940.00000
1480.00000 1111.00000
1623.00000 1084.00000
1506.00000 900.00000
1683.00000 901.00000
2065.00000 1063.00000
2059.00000 931.00000
1154.00000 887.00000
1048.00000 1047.00000
1083.00000 1012.00000
1046.00000 979.00000
1005.00000 1014.00000
IMAGE=F0097.JPG
ID=15
SCALE=0.029361
LM=14
954.00000 1020.00000
1217.00000 1151.00000
1266.00000 982.00000
1554.00000 1184.00000
1701.00000 1148.00000
1558.00000 937.00000
1760.00000 951.00000
2140.00000 1095.00000
2128.00000 956.00000
1192.00000 941.00000
1094.00000 1107.00000
1124.00000 1070.00000
1085.00000 1037.00000
1052.00000 1068.00000
IMAGE=F0098.JPG
ID=16
SCALE=0.029399
LM=14
1086.00000 925.00000
1298.00000 1044.00000
1360.00000 903.00000
1591.00000 1072.00000
1748.00000 1033.00000
1608.00000 880.00000
1760.00000 875.00000
2118.00000 955.00000
2078.00000 854.00000
1291.00000 871.00000
1191.00000 994.00000
1222.00000 965.00000
1192.00000 936.00000
1165.00000 964.00000
IMAGE=F0099.JPG
ID=17
SCALE=0.029298
LM=14
823.00000 1014.00000
1116.00000 1167.00000
1168.00000 977.00000
1488.00000 1188.00000
1636.00000 1150.00000
1486.00000 930.00000
1670.00000 943.00000
2120.00000 1081.00000
2112.00000 926.00000
1077.00000 941.00000
973.00000 1112.00000
1010.00000 1074.00000
972.00000 1042.00000
934.00000 1073.00000
IMAGE=F0101.JPG
ID=18
SCALE=0.029399
LM=14
834.00000 943.00000
1102.00000 1094.00000
1159.00000 917.00000
1473.00000 1115.00000
1626.00000 1079.00000
1456.00000 862.00000
1669.00000 861.00000
2119.00000 977.00000
2082.00000 834.00000
1069.00000 869.00000
959.00000 1037.00000
1001.00000 1003.00000
962.00000 967.00000
924.00000 999.00000
IMAGE=F0103.JPG
ID=19
SCALE=0.029399
LM=14
908.00000 859.00000
1177.00000 1005.00000
1240.00000 836.00000
1498.00000 1034.00000
1646.00000 1006.00000
1502.00000 792.00000
1703.00000 805.00000
2065.00000 976.00000
2095.00000 829.00000
1160.00000 795.00000
1054.00000 952.00000
1088.00000 922.00000
1047.00000 888.00000
1014.00000 917.00000
IMAGE=F0106.JPG
ID=20
SCALE=0.029399
LM=14
1012.00000 977.00000
1276.00000 1113.00000
1341.00000 955.00000
1581.00000 1145.00000
1725.00000 1115.00000
1609.00000 917.00000
1772.00000 916.00000
2122.00000 1064.00000
2130.00000 931.00000
1263.00000 913.00000
1165.00000 1065.00000
1197.00000 1032.00000
1161.00000 1002.00000
1122.00000 1030.00000
IMAGE=F0107.JPG
ID=21
SCALE=0.029399
LM=14
870.00000 1002.00000
1133.00000 1134.00000
1193.00000 964.00000
1469.00000 1161.00000
1612.00000 1125.00000
1483.00000 916.00000
1677.00000 929.00000
2042.00000 1101.00000
2054.00000 961.00000
1120.00000 928.00000
1008.00000 1085.00000
1049.00000 1049.00000
1009.00000 1017.00000
973.00000 1046.00000
IMAGE=F0108.JPG
ID=22
SCALE=0.029399
LM=14
866.00000 973.00000
1124.00000 1081.00000
1165.00000 898.00000
1472.00000 1087.00000
1613.00000 1050.00000
1468.00000 841.00000
1682.00000 857.00000
2046.00000 1028.00000
2034.00000 893.00000
1101.00000 872.00000
1002.00000 1032.00000
1033.00000 992.00000
994.00000 959.00000
961.00000 998.00000
IMAGE=F0109.JPG
ID=23
SCALE=0.029399
LM=14
892.00000 942.00000
1198.00000 1093.00000
1262.00000 884.00000
1549.00000 1116.00000
1709.00000 1085.00000
1565.00000 866.00000
1763.00000 869.00000
2206.00000 1063.00000
2211.00000 900.00000
1173.00000 855.00000
1061.00000 1034.00000
1094.00000 998.00000
1053.00000 967.00000
1018.00000 997.00000
IMAGE=F0110.JPG
ID=24
SCALE=0.029399
LM=14
814.00000 1007.00000
1113.00000 1147.00000
1185.00000 980.00000
1473.00000 1181.00000
1640.00000 1145.00000
1485.00000 936.00000
1698.00000 923.00000
2176.00000 1078.00000
2155.00000 911.00000
1076.00000 928.00000
968.00000 1104.00000
1003.00000 1070.00000
966.00000 1035.00000
928.00000 1068.00000
IMAGE=F0115.JPG
ID=25
SCALE=0.029361
LM=14
927.00000 1017.00000
1181.00000 1123.00000
1244.00000 974.00000
1482.00000 1131.00000
1632.00000 1103.00000
1499.00000 924.00000
1685.00000 919.00000
2026.00000 1090.00000
2037.00000 963.00000
1167.00000 928.00000
1057.00000 1098.00000
1091.00000 1069.00000
1054.00000 1038.00000
1021.00000 1069.00000
IMAGE=F0116.JPG
ID=26
SCALE=0.029399
LM=14
942.00000 938.00000
1202.00000 1052.00000
1261.00000 901.00000
1514.00000 1064.00000
1648.00000 1023.00000
1515.00000 849.00000
1676.00000 843.00000
2037.00000 963.00000
2018.00000 836.00000
1177.00000 853.00000
1076.00000 1020.00000
1112.00000 987.00000
1077.00000 952.00000
1043.00000 987.00000
IMAGE=F0117.JPG
ID=27
SCALE=0.029399
LM=14
544.00000 1012.00000
915.00000 1145.00000
947.00000 938.00000
1420.00000 1174.00000
1634.00000 1138.00000
1416.00000 825.00000
1737.00000 831.00000
2256.00000 1095.00000
2298.00000 899.00000
837.00000 846.00000
736.00000 1122.00000
771.00000 1097.00000
728.00000 1058.00000
688.00000 1089.00000
IMAGE=F0141.JPG
ID=28
SCALE=0.029361
LM=14
803.00000 845.00000
1104.00000 1042.00000
1212.00000 828.00000
1491.00000 1095.00000
1658.00000 1055.00000
1519.00000 790.00000
1726.00000 808.00000
2185.00000 992.00000
2181.00000 824.00000
1083.00000 784.00000
960.00000 955.00000
998.00000 912.00000
958.00000 878.00000
919.00000 911.00000
IMAGE=F0142.JPG
ID=29
SCALE=0.029399
LM=14
713.00000 967.00000
1030.00000 1123.00000
1074.00000 921.00000
1430.00000 1153.00000
1626.00000 1108.00000
1460.00000 842.00000
1706.00000 849.00000
2162.00000 1053.00000
2185.00000 891.00000
988.00000 879.00000
882.00000 1063.00000
920.00000 1023.00000
876.00000 991.00000
836.00000 1027.00000
IMAGE=F0143.JPG
ID=30
SCALE=0.029399
LM=14
863.00000 983.00000
1150.00000 1131.00000
1195.00000 945.00000
1484.00000 1163.00000
1660.00000 1129.00000
1521.00000 881.00000
1732.00000 911.00000
2137.00000 1118.00000
2143.00000 962.00000
1130.00000 893.00000
1014.00000 1079.00000
1051.00000 1046.00000
1011.00000 1011.00000
977.00000 1046.00000
IMAGE=F0144.JPG
ID=31
SCALE=0.029399
LM=14
784.00000 968.00000
1026.00000 1124.00000
1368.00000 1165.00000
1523.00000 1128.00000
1086.00000 949.00000
1382.00000 922.00000
1586.00000 932.00000
1955.00000 1098.00000
1992.00000 945.00000
1008.00000 917.00000
915.00000 1064.00000
943.00000 1033.00000
911.00000 1005.00000
882.00000 1033.00000
IMAGE=F0070.JPG
ID=0
SCALE=0.035692
LM=14
779.00000 983.00000
1050.00000 1108.00000
1078.00000 939.00000
1403.00000 1122.00000
1554.00000 1084.00000
1397.00000 892.00000
1595.00000 883.00000
2027.00000 1042.00000
2030.00000 896.00000
1010.00000 911.00000
918.00000 1066.00000
951.00000 1039.00000
916.00000 1004.00000
881.00000 1037.00000
IMAGE=F0072.JPG
ID=1
SCALE=0.037012
LM=14
791.00000 959.00000
1053.00000 1095.00000
1093.00000 911.00000
1408.00000 1140.00000
1564.00000 1103.00000
1410.00000 867.00000
1634.00000 874.00000
2027.00000 1063.00000
2062.00000 908.00000
1013.00000 874.00000
922.00000 1045.00000
953.00000 1013.00000
918.00000 986.00000
888.00000 1017.00000
IMAGE=F0073.JPG
ID=2
SCALE=0.037012
LM=14
840.00000 972.00000
1089.00000 1088.00000
1127.00000 930.00000
1395.00000 1125.00000
1554.00000 1095.00000
1426.00000 893.00000
1610.00000 897.00000
1971.00000 1066.00000
2004.00000 927.00000
1070.00000 889.00000
974.00000 1048.00000
1006.00000 1020.00000
971.00000 994.00000
938.00000 1022.00000
IMAGE=F0074.JPG
ID=3
SCALE=0.037012
LM=14
837.00000 972.00000
1075.00000 1101.00000
1119.00000 933.00000
1405.00000 1140.00000
1557.00000 1106.00000
1418.00000 881.00000
1623.00000 906.00000
1997.00000 1074.00000
2015.00000 930.00000
1052.00000 901.00000
959.00000 1055.00000
990.00000 1022.00000
956.00000 990.00000
922.00000 1024.00000
IMAGE=F0075.JPG
ID=4
SCALE=0.037012
LM=14
766.00000 867.00000
1022.00000 1040.00000
1098.00000 865.00000
1398.00000 1080.00000
1567.00000 1058.00000
1405.00000 827.00000
1639.00000 840.00000
2059.00000 1032.00000
2071.00000 872.00000
1025.00000 804.00000
894.00000 974.00000
923.00000 944.00000
893.00000 917.00000
859.00000 940.00000
IMAGE=F0076.JPG
ID=5
SCALE=0.035692
LM=14
751.00000 988.00000
1039.00000 1126.00000
1052.00000 956.00000
1365.00000 1163.00000
1526.00000 1124.00000
1383.00000 907.00000
1595.00000 904.00000
2036.00000 1090.00000
2036.00000 932.00000
962.00000 913.00000
884.00000 1077.00000
915.00000 1054.00000
884.00000 1022.00000
851.00000 1050.00000
IMAGE=F0077.JPG
ID=6 
SCALE=0.035624
LM=14
916.00000 951.00000
1148.00000 1104.00000
1200.00000 939.00000
1460.00000 1142.00000
1611.00000 1108.00000
1480.00000 901.00000
1670.00000 914.00000
2059.00000 1076.00000
2074.00000 936.00000
1129.00000 897.00000
1030.00000 1047.00000
1063.00000 1013.00000
1030.00000 983.00000
997.00000 1011.00000
IMAGE=F0078.JPG
ID=7
SCALE=0.035692
LM=14
876.00000 992.00000
1121.00000 1116.00000
1165.00000 974.00000
1391.00000 1130.00000
1528.00000 1112.00000
1403.00000 933.00000
1570.00000 929.00000
1926.00000 1080.00000
1946.00000 948.00000
1084.00000 932.00000
1001.00000 1072.00000
1028.00000 1046.00000
1000.00000 1020.00000
972.00000 1045.00000
IMAGE=F0079.JPG
ID=8
SCALE=0.036936
LM=14
803.00000 948.00000
1042.00000 1093.00000
1106.00000 934.00000
1391.00000 1128.00000
1547.00000 1098.00000
1389.00000 896.00000
1607.00000 902.00000
2038.00000 1059.00000
2043.00000 919.00000
1025.00000 892.00000
924.00000 1042.00000
950.00000 1018.00000
918.00000 985.00000
890.00000 1015.00000
IMAGE=F0080.JPG
ID=9
SCALE=0.037012
LM=14
771.00000 1001.00000
1029.00000 1139.00000
1076.00000 973.00000
1345.00000 1158.00000
1512.00000 1126.00000
1364.00000 929.00000
1555.00000 932.00000
1942.00000 1118.00000
1965.00000 971.00000
995.00000 934.00000
900.00000 1093.00000
928.00000 1065.00000
894.00000 1036.00000
868.00000 1067.00000
IMAGE=F0081.JPG
ID=10
SCALE=0.037012
LM=14
790.00000 969.00000
1072.00000 1115.00000
1120.00000 937.00000
1398.00000 1150.00000
1556.00000 1113.00000
1420.00000 890.00000
1625.00000 891.00000
2037.00000 1083.00000
2054.00000 920.00000
1035.00000 891.00000
922.00000 1064.00000
960.00000 1033.00000
922.00000 999.00000
887.00000 1027.00000
IMAGE=F0082.JPG
ID=11
SCALE=0.035692
LM=14
868.00000 879.00000
1138.00000 1046.00000
1212.00000 877.00000
1519.00000 1095.00000
1683.00000 1051.00000
1542.00000 818.00000
1739.00000 826.00000
2143.00000 1009.00000
2192.00000 857.00000
1134.00000 812.00000
1006.00000 981.00000
1043.00000 945.00000
1006.00000 911.00000
968.00000 943.00000
IMAGE=F0094.JPG
ID=12
SCALE=0.035692
LM=14
849.00000 973.00000
1113.00000 1110.00000
1169.00000 951.00000
1426.00000 1140.00000
1557.00000 1115.00000
1440.00000 921.00000
1628.00000 930.00000
1994.00000 1150.00000
2025.00000 1015.00000
1086.00000 912.00000
983.00000 1067.00000
1017.00000 1043.00000
980.00000 1010.00000
949.00000 1034.00000
IMAGE=F0095.JPG
ID=13
SCALE=0.037012
LM=14
852.00000 997.00000
1076.00000 1115.00000
1131.00000 966.00000
1371.00000 1120.00000
1499.00000 1094.00000
1378.00000 929.00000
1540.00000 920.00000
1918.00000 1053.00000
1929.00000 925.00000
1029.00000 935.00000
967.00000 1083.00000
993.00000 1053.00000
960.00000 1024.00000
930.00000 1051.00000
IMAGE=F0096.JPG
ID=14
SCALE=0.035624
LM=14
926.00000 996.00000
1137.00000 1095.00000
1180.00000 978.00000
1387.00000 1114.00000
1500.00000 1093.00000
1397.00000 947.00000
1569.00000 946.00000
1875.00000 1088.00000
1860.00000 978.00000
1124.00000 936.00000
1035.00000 1062.00000
1060.00000 1037.00000
1032.00000 1009.00000
1001.00000 1035.00000
IMAGE=F0097.JPG
ID=15
SCALE=0.035692
LM=14
880.00000 964.00000
1090.00000 1075.00000
1133.00000 953.00000
1359.00000 1109.00000
1486.00000 1088.00000
1374.00000 917.00000
1538.00000 928.00000
1846.00000 1069.00000
1862.00000 947.00000
1073.00000 909.00000
993.00000 1049.00000
1018.00000 1017.00000
989.00000 990.00000
959.00000 1017.00000
IMAGE=F0098.JPG
ID=16
SCALE=0.035692
LM=14
1076.00000 972.00000
1237.00000 1081.00000
1287.00000 982.00000
1482.00000 1120.00000
1579.00000 1099.00000
1486.00000 970.00000
1613.00000 966.00000
1896.00000 1045.00000
1894.00000 945.00000
1240.00000 943.00000
1150.00000 1037.00000
1177.00000 1020.00000
1153.00000 994.00000
1127.00000 1014.00000
IMAGE=F0099.JPG
ID=17
SCALE=0.035692
LM=14
778.00000 938.00000
1008.00000 1074.00000
1045.00000 921.00000
1305.00000 1110.00000
1440.00000 1085.00000
1308.00000 899.00000
1469.00000 916.00000
1821.00000 1055.00000
1829.00000 927.00000
990.00000 891.00000
890.00000 1023.00000
920.00000 995.00000
889.00000 964.00000
858.00000 991.00000
IMAGE=F0101.JPG
ID=18
SCALE=0.035692
LM=14
887.00000 941.00000
1075.00000 1077.00000
1144.00000 952.00000
1386.00000 1123.00000
1519.00000 1102.00000
1389.00000 919.00000
1569.00000 931.00000
1942.00000 1067.00000
1927.00000 945.00000
1080.00000 900.00000
987.00000 1035.00000
1018.00000 1004.00000
988.00000 978.00000
956.00000 1004.00000
IMAGE=F0103.JPG
ID=19
SCALE=0.036936
LM=14
920.00000 991.00000
1130.00000 1096.00000
1174.00000 966.00000
1398.00000 1114.00000
1522.00000 1087.00000
1392.00000 922.00000
1565.00000 921.00000
1878.00000 1052.00000
1882.00000 930.00000
1123.00000 933.00000
1038.00000 1062.00000
1064.00000 1039.00000
1031.00000 1014.00000
1005.00000 1039.00000
IMAGE=F0106.JPG
ID=20
SCALE=0.035624
LM=14
941.00000 1017.00000
1122.00000 1110.00000
1174.00000 981.00000
1380.00000 1144.00000
1500.00000 1127.00000
1404.00000 963.00000
1548.00000 974.00000
1854.00000 1108.00000
1846.00000 1003.00000
1128.00000 953.00000
1032.00000 1075.00000
1059.00000 1053.00000
1026.00000 1026.00000
1003.00000 1047.00000
IMAGE=F0107.JPG
ID=21
SCALE=0.035692
LM=14
909.00000 1021.00000
1120.00000 1125.00000
1164.00000 995.00000
1395.00000 1146.00000
1510.00000 1115.00000
1392.00000 946.00000
1552.00000 952.00000
1885.00000 1105.00000
1887.00000 985.00000
1103.00000 964.00000
1020.00000 1096.00000
1045.00000 1068.00000
1014.00000 1039.00000
983.00000 1066.00000
IMAGE=F0108.JPG
ID=22
SCALE=0.037012
LM=14
957.00000 1031.00000
1172.00000 1134.00000
1212.00000 1006.00000
1437.00000 1154.00000
1547.00000 1131.00000
1436.00000 955.00000
1620.00000 976.00000
1941.00000 1102.00000
1933.00000 989.00000
1137.00000 966.00000
1068.00000 1100.00000
1097.00000 1076.00000
1066.00000 1048.00000
1037.00000 1076.00000
IMAGE=F0109.JPG
ID=23
SCALE=0.037012
LM=14
852.00000 998.00000
1090.00000 1112.00000
1130.00000 957.00000
1387.00000 1133.00000
1529.00000 1110.00000
1408.00000 933.00000
1560.00000 932.00000
1945.00000 1096.00000
1946.00000 958.00000
1067.00000 927.00000
979.00000 1076.00000
1010.00000 1051.00000
979.00000 1023.00000
948.00000 1050.00000
IMAGE=F0110.JPG
ID=24
SCALE=0.037012
LM=14
803.00000 969.00000
1027.00000 1095.00000
1079.00000 968.00000
1322.00000 1134.00000
1464.00000 1112.00000
1347.00000 941.00000
1515.00000 938.00000
1901.00000 1079.00000
1909.00000 944.00000
1009.00000 915.00000
916.00000 1062.00000
948.00000 1036.00000
915.00000 1006.00000
887.00000 1029.00000
IMAGE=F0115.JPG
ID=25
SCALE=0.035692
LM=14
1059.00000 1006.00000
1241.00000 1089.00000
1304.00000 964.00000
1502.00000 1099.00000
1626.00000 1079.00000
1524.00000 928.00000
1663.00000 933.00000
1958.00000 1079.00000
1976.00000 969.00000
1199.00000 941.00000
1160.00000 1069.00000
1188.00000 1044.00000
1160.00000 1017.00000
1132.00000 1043.00000
IMAGE=F0116.JPG
ID=26
SCALE=0.037012
LM=14
1124.00000 979.00000
1325.00000 1080.00000
1373.00000 959.00000
1574.00000 1093.00000
1692.00000 1075.00000
1588.00000 929.00000
1727.00000 925.00000
2031.00000 1038.00000
2027.00000 930.00000
1282.00000 921.00000
1234.00000 1050.00000
1257.00000 1027.00000
1230.00000 1003.00000
1203.00000 1026.00000
IMAGE=F0117.JPG
ID=27
SCALE=0.035692
LM=14
568.00000 997.00000
858.00000 1105.00000
891.00000 900.00000
1268.00000 1131.00000
1459.00000 1094.00000
1269.00000 826.00000
1524.00000 845.00000
2007.00000 1080.00000
2020.00000 910.00000
820.00000 860.00000
721.00000 1074.00000
751.00000 1046.00000
716.00000 1013.00000
682.00000 1042.00000
IMAGE=F0141.JPG
ID=28
SCALE=0.037012
LM=14
882.00000 924.00000
1127.00000 1079.00000
1176.00000 921.00000
1429.00000 1121.00000
1579.00000 1085.00000
1458.00000 888.00000
1614.00000 891.00000
2017.00000 1026.00000
2016.00000 897.00000
1099.00000 878.00000
1007.00000 1021.00000
1036.00000 993.00000
1007.00000 960.00000
975.00000 988.00000
IMAGE=F0142.JPG
ID=29
SCALE=0.037012
LM=14
870.00000 1001.00000
1117.00000 1141.00000
1156.00000 981.00000
1431.00000 1178.00000
1595.00000 1151.00000
1470.00000 932.00000
1671.00000 946.00000
2051.00000 1136.00000
2059.00000 1003.00000
1096.00000 947.00000
995.00000 1089.00000
1031.00000 1061.00000
997.00000 1029.00000
961.00000 1057.00000
IMAGE=F0143.JPG
ID=30
SCALE=0.037012
LM=14
918.00000 975.00000
1131.00000 1088.00000
1156.00000 935.00000
1406.00000 1102.00000
1552.00000 1065.00000
1425.00000 868.00000
1602.00000 884.00000
1958.00000 1022.00000
1949.00000 894.00000
1101.00000 906.00000
1023.00000 1048.00000
1049.00000 1021.00000
1018.00000 997.00000
992.00000 1025.00000
IMAGE=F0144.JPG
ID=31
SCALE=0.035692
LM=14
715.00000 1031.00000
1044.00000 1176.00000
1061.00000 957.00000
1469.00000 1210.00000
1678.00000 1181.00000
1536.00000 871.00000
1752.00000 912.00000
2207.00000 1117.00000
2197.00000 943.00000
993.00000 905.00000
879.00000 1126.00000
928.00000 1088.00000
880.00000 1035.00000
828.00000 1077.00000
IMAGE=F0291.JPG
ID=0 
SCALE=0.028525
LM=14
669.00000 936.00000
1016.00000 1138.00000
1073.00000 912.00000
1492.00000 1199.00000
1754.00000 1167.00000
1493.00000 797.00000
1828.00000 861.00000
2380.00000 1100.00000
2384.00000 899.00000
991.00000 839.00000
833.00000 1063.00000
890.00000 1030.00000
849.00000 962.00000
784.00000 998.00000
IMAGE=F0292.JPG
ID=1 
SCALE=0.022721
LM=14
567.00000 998.00000
908.00000 1168.00000
916.00000 945.00000
1429.00000 1204.00000
1668.00000 1171.00000
1457.00000 808.00000
1749.00000 866.00000
2290.00000 1122.00000
2278.00000 933.00000
852.00000 878.00000
743.00000 1120.00000
791.00000 1085.00000
734.00000 1027.00000
681.00000 1070.00000
IMAGE=F0293.JPG
ID=2 
SCALE=0.023803
LM=14
669.00000 978.00000
976.00000 1159.00000
1051.00000 984.00000
1452.00000 1214.00000
1664.00000 1191.00000
1494.00000 908.00000
1724.00000 939.00000
2230.00000 1143.00000
2209.00000 965.00000
971.00000 904.00000
822.00000 1099.00000
881.00000 1070.00000
834.00000 1011.00000
774.00000 1042.00000
IMAGE=F0295.JPG
ID=3 
SCALE=0.023803
LM=14
398.00000 968.00000
833.00000 1154.00000
848.00000 888.00000
1380.00000 1185.00000
1624.00000 1158.00000
1444.00000 787.00000
1766.00000 828.00000
2402.00000 1107.00000
2412.00000 889.00000
750.00000 830.00000
613.00000 1100.00000
678.00000 1053.00000
615.00000 988.00000
547.00000 1041.00000
IMAGE=F0313.JPG
ID=4 
SCALE=0.024969
LM=14
455.00000 987.00000
837.00000 1152.00000
863.00000 917.00000
1277.00000 1175.00000
1487.00000 1147.00000
1309.00000 842.00000
1569.00000 867.00000
2148.00000 1083.00000
2120.00000 894.00000
768.00000 870.00000
642.00000 1098.00000
699.00000 1061.00000
644.00000 1005.00000
586.00000 1048.00000
IMAGE=F0314.JPG
ID=5 
SCALE=0.024969
LM=14
402.00000 965.00000
827.00000 1158.00000
872.00000 918.00000
1384.00000 1200.00000
1643.00000 1161.00000
1446.00000 819.00000
1716.00000 837.00000
2355.00000 1097.00000
2366.00000 876.00000
738.00000 847.00000
615.00000 1104.00000
677.00000 1065.00000
615.00000 1000.00000
550.00000 1048.00000
IMAGE=F0315.JPG
ID=6 
SCALE=0.024969
LM=14
382.00000 920.00000
812.00000 1128.00000
862.00000 868.00000
1381.00000 1166.00000
1646.00000 1127.00000
1417.00000 777.00000
1752.00000 808.00000
2418.00000 1100.00000
2415.00000 888.00000
710.00000 796.00000
597.00000 1074.00000
663.00000 1025.00000
600.00000 962.00000
532.00000 1016.00000
IMAGE=F0316.JPG
ID=7 
SCALE=0.024969
LM=14
395.00000 956.00000
826.00000 1171.00000
870.00000 920.00000
1354.00000 1203.00000
1625.00000 1155.00000
1384.00000 830.00000
1719.00000 841.00000
2363.00000 1065.00000
2312.00000 845.00000
757.00000 848.00000
607.00000 1103.00000
671.00000 1053.00000
610.00000 989.00000
544.00000 1041.00000
IMAGE=F0318.JPG
ID=8 
SCALE=0.024969
LM=14
485.00000 922.00000
858.00000 1124.00000
909.00000 877.00000
1359.00000 1180.00000
1604.00000 1149.00000
1430.00000 813.00000
1712.00000 845.00000
2299.00000 1119.00000
2280.00000 925.00000
807.00000 816.00000
674.00000 1055.00000
738.00000 1008.00000
676.00000 945.00000
612.00000 996.00000
IMAGE=F0320.JPG
ID=9 
SCALE=0.024969
LM=14
654.00000 959.00000
962.00000 1121.00000
1039.00000 922.00000
1410.00000 1176.00000
1626.00000 1141.00000
1472.00000 858.00000
1705.00000 867.00000
2242.00000 1082.00000
2239.00000 907.00000
958.00000 873.00000
825.00000 1077.00000
889.00000 1034.00000
835.00000 977.00000
772.00000 1016.00000
IMAGE=F0321.JPG
ID=10 
SCALE=0.024969
LM=14
588.00000 958.00000
939.00000 1114.00000
984.00000 899.00000
1398.00000 1145.00000
1615.00000 1128.00000
1462.00000 832.00000
1708.00000 861.00000
2247.00000 1095.00000
2242.00000 910.00000
883.00000 847.00000
763.00000 1070.00000
830.00000 1031.00000
769.00000 974.00000
708.00000 1017.00000
IMAGE=F0322.JPG
ID=11 
SCALE=0.023803
LM=14
526.00000 994.00000
949.00000 1126.00000
983.00000 894.00000
1465.00000 1126.00000
1691.00000 1082.00000
1438.00000 745.00000
1761.00000 780.00000
2375.00000 1019.00000
2358.00000 816.00000
875.00000 808.00000
745.00000 1122.00000
809.00000 1084.00000
738.00000 1034.00000
678.00000 1077.00000
IMAGE=F0323.JPG
ID=12 
SCALE=0.024969
LM=14
707.00000 858.00000
1017.00000 965.00000
1064.00000 768.00000
1432.00000 979.00000
1638.00000 952.00000
1472.00000 657.00000
1691.00000 701.00000
2118.00000 915.00000
2112.00000 754.00000
975.00000 708.00000
881.00000 941.00000
919.00000 909.00000
879.00000 869.00000
835.00000 906.00000
IMAGE=F0291.JPG
ID=0 
SCALE=0.029399
LM=14
665.00000 847.00000
924.00000 973.00000
1011.00000 786.00000
1297.00000 1028.00000
1495.00000 1023.00000
1362.00000 746.00000
1567.00000 795.00000
1975.00000 1022.00000
2001.00000 865.00000
921.00000 741.00000
807.00000 936.00000
846.00000 903.00000
801.00000 857.00000
762.00000 893.00000
IMAGE=F0292.JPG
ID=1 
SCALE=0.030248
LM=14
739.00000 862.00000
1028.00000 994.00000
1060.00000 793.00000
1455.00000 1042.00000
1654.00000 1029.00000
1511.00000 722.00000
1727.00000 782.00000
2169.00000 1004.00000
2164.00000 843.00000
1027.00000 729.00000
895.00000 955.00000
925.00000 929.00000
882.00000 880.00000
846.00000 917.00000
IMAGE=F0293.JPG
ID=2 
SCALE=0.028560
LM=14
819.00000 932.00000
1101.00000 1037.00000
1172.00000 874.00000
1491.00000 1062.00000
1669.00000 1049.00000
1518.00000 807.00000
1732.00000 840.00000
2112.00000 1049.00000
2126.00000 904.00000
1091.00000 822.00000
981.00000 1010.00000
1017.00000 980.00000
972.00000 934.00000
932.00000 972.00000
IMAGE=F0295.JPG
ID=3 
SCALE=0.028560
LM=14
398.00000 1013.00000
755.00000 1197.00000
866.00000 960.00000
1267.00000 1246.00000
1484.00000 1206.00000
1284.00000 881.00000
1601.00000 907.00000
2184.00000 1157.00000
2175.00000 960.00000
758.00000 895.00000
589.00000 1146.00000
640.00000 1093.00000
582.00000 1038.00000
531.00000 1088.00000
IMAGE=F0313.JPG
ID=4 
SCALE=0.028560
LM=14
710.00000 888.00000
1004.00000 1068.00000
1051.00000 856.00000
1410.00000 1120.00000
1593.00000 1094.00000
1438.00000 825.00000
1684.00000 840.00000
2167.00000 1086.00000
2169.00000 907.00000
1007.00000 801.00000
854.00000 1004.00000
908.00000 970.00000
856.00000 917.00000
803.00000 955.00000
IMAGE=F0314.JPG
ID=5 
SCALE=0.028560
LM=14
567.00000 941.00000
917.00000 1103.00000
975.00000 876.00000
1413.00000 1154.00000
1649.00000 1130.00000
1468.00000 806.00000
1751.00000 835.00000
2317.00000 1088.00000
2309.00000 885.00000
936.00000 797.00000
750.00000 1060.00000
794.00000 1025.00000
747.00000 974.00000
696.00000 1008.00000
IMAGE=F0315.JPG
ID=6 
SCALE=0.028560
LM=14
518.00000 835.00000
893.00000 1041.00000
929.00000 791.00000
1395.00000 1092.00000
1618.00000 1061.00000
1429.00000 750.00000
1712.00000 773.00000
2324.00000 1028.00000
2278.00000 844.00000
887.00000 716.00000
712.00000 972.00000
764.00000 936.00000
709.00000 881.00000
658.00000 922.00000
IMAGE=F0316.JPG
ID=7 
SCALE=0.027735
LM=14
653.00000 1008.00000
953.00000 1141.00000
1015.00000 947.00000
1366.00000 1178.00000
1545.00000 1143.00000
1380.00000 900.00000
1637.00000 902.00000
2126.00000 1088.00000
2063.00000 930.00000
977.00000 899.00000
821.00000 1106.00000
862.00000 1074.00000
823.00000 1033.00000
774.00000 1066.00000
IMAGE=F0318.JPG
ID=8 
SCALE=0.027735
LM=14
603.00000 789.00000
930.00000 967.00000
997.00000 743.00000
1375.00000 1032.00000
1609.00000 1022.00000
1452.00000 723.00000
1705.00000 752.00000
2224.00000 1053.00000
2234.00000 867.00000
915.00000 681.00000
786.00000 921.00000
842.00000 886.00000
789.00000 828.00000
733.00000 868.00000
IMAGE=F0320.JPG
ID=9 
SCALE=0.027767
LM=14
778.00000 1009.00000
1075.00000 1143.00000
1135.00000 968.00000
1439.00000 1169.00000
1644.00000 1131.00000
1458.00000 900.00000
1705.00000 885.00000
2199.00000 1067.00000
2182.00000 912.00000
1047.00000 901.00000
934.00000 1115.00000
974.00000 1086.00000
928.00000 1041.00000
885.00000 1073.00000
IMAGE=F0321.JPG
ID=10 
SCALE=0.027767
LM=14
726.00000 864.00000
1012.00000 1027.00000
1050.00000 825.00000
1409.00000 1079.00000
1626.00000 1050.00000
1425.00000 798.00000
1689.00000 801.00000
2172.00000 994.00000
2152.00000 828.00000
997.00000 772.00000
864.00000 975.00000
904.00000 945.00000
857.00000 899.00000
814.00000 932.00000
IMAGE=F0322.JPG
ID=11 
SCALE=0.027735
LM=14
458.00000 954.00000
815.00000 1100.00000
845.00000 858.00000
1299.00000 1141.00000
1546.00000 1106.00000
1313.00000 810.00000
1625.00000 830.00000
2158.00000 1085.00000
2143.00000 895.00000
774.00000 797.00000
647.00000 1084.00000
693.00000 1051.00000
628.00000 998.00000
583.00000 1040.00000
IMAGE=F0323.JPG
ID=12 
SCALE=0.027767
LM=14
687.00000 1041.00000
1025.00000 1154.00000
1059.00000 928.00000
1465.00000 1171.00000
1682.00000 1136.00000
1495.00000 812.00000
1741.00000 868.00000
2180.00000 1100.00000
2181.00000 930.00000
1018.00000 875.00000
875.00000 1116.00000
912.00000 1084.00000
864.00000 1038.00000
820.00000 1077.00000
IMAGE=F0291.JPG
ID=0 
SCALE=0.026939
LM=14
689.00000 1039.00000
996.00000 1135.00000
1036.00000 917.00000
1393.00000 1148.00000
1621.00000 1113.00000
1428.00000 824.00000
1658.00000 852.00000
2113.00000 1047.00000
2098.00000 882.00000
991.00000 892.00000
852.00000 1104.00000
896.00000 1061.00000
841.00000 1011.00000
798.00000 1061.00000
IMAGE=F0292.JPG
ID=1 
SCALE=0.026939
LM=14
754.00000 998.00000
1067.00000 1134.00000
1107.00000 920.00000
1477.00000 1170.00000
1692.00000 1150.00000
1528.00000 841.00000
1748.00000 897.00000
2192.00000 1110.00000
2179.00000 945.00000
1066.00000 872.00000
914.00000 1089.00000
957.00000 1057.00000
907.00000 1012.00000
864.00000 1051.00000
IMAGE=F0293.JPG
ID=2 
SCALE=0.026939
LM=14
692.00000 1074.00000
993.00000 1177.00000
1045.00000 1008.00000
1376.00000 1183.00000
1557.00000 1167.00000
1390.00000 937.00000
1614.00000 954.00000
1998.00000 1162.00000
2008.00000 1012.00000
984.00000 956.00000
861.00000 1149.00000
900.00000 1116.00000
856.00000 1074.00000
811.00000 1111.00000
IMAGE=F0295.JPG
ID=3 
SCALE=0.026939
LM=14
494.00000 1024.00000
865.00000 1195.00000
926.00000 941.00000
1374.00000 1230.00000
1605.00000 1180.00000
1399.00000 863.00000
1710.00000 874.00000
2277.00000 1107.00000
2279.00000 913.00000
863.00000 891.00000
693.00000 1143.00000
746.00000 1099.00000
685.00000 1047.00000
632.00000 1093.00000
IMAGE=F0313.JPG
ID=4 
SCALE=0.026939
LM=14
702.00000 978.00000
1017.00000 1141.00000
1084.00000 926.00000
1423.00000 1175.00000
1615.00000 1137.00000
1431.00000 869.00000
1691.00000 874.00000
2181.00000 1100.00000
2164.00000 922.00000
1027.00000 876.00000
857.00000 1079.00000
904.00000 1041.00000
856.00000 991.00000
813.00000 1036.00000
IMAGE=F0314.JPG
ID=5 
SCALE=0.027767
LM=14
590.00000 978.00000
951.00000 1125.00000
988.00000 897.00000
1385.00000 1161.00000
1617.00000 1129.00000
1404.00000 827.00000
1683.00000 857.00000
2180.00000 1079.00000
2176.00000 895.00000
953.00000 841.00000
765.00000 1074.00000
809.00000 1041.00000
763.00000 992.00000
711.00000 1032.00000
IMAGE=F0315.JPG
ID=6 
SCALE=0.027767
LM=14
574.00000 1025.00000
943.00000 1217.00000
1023.00000 966.00000
1475.00000 1248.00000
1720.00000 1191.00000
1486.00000 894.00000
1765.00000 902.00000
2390.00000 1116.00000
2325.00000 935.00000
955.00000 902.00000
786.00000 1156.00000
834.00000 1115.00000
785.00000 1065.00000
725.00000 1106.00000
IMAGE=F0316.JPG
ID=7 
SCALE=0.027767
LM=14
538.00000 979.00000
943.00000 1162.00000
1003.00000 897.00000
1410.00000 1188.00000
1661.00000 1134.00000
1421.00000 848.00000
1728.00000 846.00000
2308.00000 1067.00000
2267.00000 866.00000
958.00000 860.00000
749.00000 1105.00000
802.00000 1067.00000
749.00000 1012.00000
687.00000 1051.00000
IMAGE=F0318.JPG
ID=8 
SCALE=0.027767
LM=14
580.00000 1031.00000
953.00000 1184.00000
981.00000 935.00000
1387.00000 1204.00000
1601.00000 1157.00000
1413.00000 872.00000
1681.00000 878.00000
2225.00000 1117.00000
2201.00000 931.00000
969.00000 897.00000
783.00000 1135.00000
833.00000 1092.00000
778.00000 1049.00000
726.00000 1091.00000
IMAGE=F0320.JPG
ID=9 
SCALE=0.027767
LM=14
636.00000 1008.00000
939.00000 1144.00000
999.00000 958.00000
1325.00000 899.00000
1573.00000 888.00000
1287.00000 1176.00000
1542.00000 1134.00000
2046.00000 926.00000
2071.00000 1078.00000
956.00000 907.00000
796.00000 1110.00000
837.00000 1073.00000
789.00000 1027.00000
742.00000 1065.00000
IMAGE=F0321.JPG
ID=10 
SCALE=0.026307
LM=14
565.00000 995.00000
906.00000 1148.00000
923.00000 940.00000
1283.00000 1173.00000
1504.00000 1133.00000
1302.00000 887.00000
1554.00000 884.00000
2043.00000 1073.00000
2030.00000 907.00000
912.00000 892.00000
745.00000 1104.00000
793.00000 1066.00000
741.00000 1023.00000
692.00000 1064.00000
IMAGE=F0322.JPG
ID=11 
SCALE=0.026307
LM=14
405.00000 979.00000
786.00000 1138.00000
842.00000 914.00000
1260.00000 1187.00000
1486.00000 1155.00000
1288.00000 848.00000
1599.00000 874.00000
2101.00000 1143.00000
2102.00000 955.00000
803.00000 826.00000
600.00000 1111.00000
652.00000 1077.00000
590.00000 1026.00000
538.00000 1065.00000
IMAGE=F0323.JPG
ID=12 
SCALE=0.026307
LM=14
803.00000 1000.00000
1086.00000 1105.00000
1096.00000 921.00000
1388.00000 1127.00000
1552.00000 1107.00000
1422.00000 860.00000
1609.00000 910.00000
1923.00000 1098.00000
1926.00000 973.00000
1090.00000 874.00000
949.00000 1064.00000
983.00000 1040.00000
948.00000 998.00000
910.00000 1034.00000
IMAGE=F0291.JPG
ID=0 
SCALE=0.034462
LM=14
904.00000 1036.00000
1160.00000 1123.00000
1171.00000 959.00000
1437.00000 1136.00000
1609.00000 1114.00000
1470.00000 892.00000
1641.00000 920.00000
1978.00000 1076.00000
1971.00000 954.00000
1152.00000 923.00000
1030.00000 1090.00000
1066.00000 1058.00000
1030.00000 1020.00000
992.00000 1056.00000
IMAGE=F0292.JPG
ID=1 
SCALE=0.033315
LM=14
838.00000 1023.00000
1095.00000 1124.00000
1101.00000 948.00000
1384.00000 1147.00000
1546.00000 1134.00000
1426.00000 892.00000
1593.00000 943.00000
1920.00000 1110.00000
1919.00000 985.00000
1083.00000 915.00000
965.00000 1082.00000
997.00000 1054.00000
959.00000 1016.00000
927.00000 1051.00000
IMAGE=F0293.JPG
ID=2 
SCALE=0.034462
LM=14
872.00000 996.00000
1122.00000 1064.00000
1135.00000 919.00000
1391.00000 1060.00000
1517.00000 1049.00000
1403.00000 865.00000
1568.00000 887.00000
1860.00000 935.00000
1867.00000 1045.00000
1116.00000 888.00000
1000.00000 1038.00000
1030.00000 1011.00000
998.00000 978.00000
964.00000 1010.00000
IMAGE=F0295.JPG
ID=3 
SCALE=0.033315
LM=14
790.00000 949.00000
1113.00000 1108.00000
1126.00000 903.00000
1450.00000 1136.00000
1624.00000 1103.00000
1476.00000 855.00000
1708.00000 877.00000
2139.00000 1065.00000
2132.00000 920.00000
1120.00000 863.00000
946.00000 1047.00000
986.00000 1011.00000
946.00000 966.00000
900.00000 1007.00000
IMAGE=F0313.JPG
ID=4 
SCALE=0.033315
LM=14
824.00000 971.00000
1092.00000 1100.00000
1108.00000 918.00000
1377.00000 1110.00000
1523.00000 1079.00000
1382.00000 879.00000
1578.00000 884.00000
1946.00000 1055.00000
1940.00000 924.00000
1090.00000 886.00000
951.00000 1049.00000
989.00000 1019.00000
954.00000 983.00000
913.00000 1013.00000
IMAGE=F0314.JPG
ID=5 
SCALE=0.034462
LM=14
771.00000 1010.00000
1083.00000 1141.00000
1090.00000 947.00000
1425.00000 1165.00000
1622.00000 1136.00000
1459.00000 896.00000
1671.00000 916.00000
2090.00000 1093.00000
2082.00000 945.00000
1086.00000 900.00000
921.00000 1097.00000
958.00000 1068.00000
916.00000 1029.00000
875.00000 1060.00000
IMAGE=F0315.JPG
ID=6 
SCALE=0.034462
LM=14
651.00000 975.00000
961.00000 1136.00000
983.00000 923.00000
1323.00000 1168.00000
1509.00000 1130.00000
1342.00000 898.00000
1551.00000 914.00000
2005.00000 1096.00000
1984.00000 954.00000
977.00000 886.00000
804.00000 1071.00000
844.00000 1040.00000
804.00000 996.00000
763.00000 1034.00000
IMAGE=F0316.JPG
ID=7 
SCALE=0.034462
LM=14
748.00000 984.00000
1068.00000 1139.00000
1106.00000 945.00000
1407.00000 1165.00000
1580.00000 1132.00000
1416.00000 912.00000
1646.00000 919.00000
2070.00000 1095.00000
2056.00000 946.00000
1092.00000 907.00000
906.00000 1086.00000
947.00000 1055.00000
910.00000 1014.00000
864.00000 1045.00000
IMAGE=F0318.JPG
ID=8 
SCALE=0.034462
LM=14
823.00000 979.00000
1133.00000 1107.00000
1136.00000 907.00000
1431.00000 1124.00000
1596.00000 1092.00000
1461.00000 869.00000
1658.00000 885.00000
2048.00000 1078.00000
2050.00000 942.00000
1138.00000 874.00000
977.00000 1055.00000
1020.00000 1024.00000
980.00000 986.00000
936.00000 1018.00000
IMAGE=F0320.JPG
ID=9 
SCALE=0.033315
LM=14
872.00000 963.00000
1134.00000 1085.00000
1155.00000 924.00000
1375.00000 1114.00000
1539.00000 1096.00000
1410.00000 899.00000
1592.00000 911.00000
1951.00000 1077.00000
1950.00000 958.00000
1144.00000 895.00000
996.00000 1043.00000
1028.00000 1011.00000
992.00000 976.00000
954.00000 1007.00000
IMAGE=F0321.JPG
ID=10 
SCALE=0.033315
LM=14
741.00000 987.00000
1007.00000 1137.00000
1033.00000 957.00000
1278.00000 1172.00000
1434.00000 1149.00000
1299.00000 947.00000
1491.00000 962.00000
1848.00000 1117.00000
1843.00000 995.00000
1022.00000 934.00000
872.00000 1074.00000
909.00000 1043.00000
875.00000 1004.00000
833.00000 1037.00000
IMAGE=F0322.JPG
ID=11 
SCALE=0.033315
LM=14
768.00000 1001.00000
1070.00000 1118.00000
1098.00000 920.00000
1420.00000 1144.00000
1598.00000 1111.00000
1432.00000 867.00000
1663.00000 898.00000
2052.00000 1088.00000
2046.00000 947.00000
1076.00000 878.00000
917.00000 1086.00000
959.00000 1054.00000
914.00000 1014.00000
876.00000 1052.00000
IMAGE=F0323.JPG
ID=12 
SCALE=0.033315
LM=14
884.00000 1068.00000
1175.00000 1153.00000
1161.00000 981.00000
1473.00000 1151.00000
1639.00000 1117.00000
1492.00000 882.00000
1677.00000 915.00000
2025.00000 1075.00000
1977.00000 951.00000
1158.00000 916.00000
1029.00000 1123.00000
1061.00000 1099.00000
1023.00000 1070.00000
992.00000 1098.00000
IMAGE=F0291.JPG
ID=0 
SCALE=0.034462
LM=14
939.00000 1027.00000
1192.00000 1117.00000
1203.00000 950.00000
1474.00000 1135.00000
1636.00000 1114.00000
1510.00000 889.00000
1677.00000 919.00000
2021.00000 1078.00000
1999.00000 956.00000
1199.00000 906.00000
1059.00000 1079.00000
1097.00000 1048.00000
1060.00000 1009.00000
1022.00000 1046.00000
IMAGE=F0292.JPG
ID=1 
SCALE=0.034401
LM=14
887.00000 1016.00000
1145.00000 1110.00000
1139.00000 950.00000
1437.00000 1124.00000
1591.00000 1100.00000
1467.00000 875.00000
1638.00000 910.00000
1970.00000 1056.00000
1961.00000 936.00000
1137.00000 888.00000
1008.00000 1077.00000
1036.00000 1053.00000
1001.00000 1019.00000
971.00000 1049.00000
IMAGE=F0293.JPG
ID=2 
SCALE=0.034401
LM=14
937.00000 998.00000
1192.00000 1068.00000
1173.00000 929.00000
1461.00000 1059.00000
1592.00000 1039.00000
1465.00000 869.00000
1629.00000 879.00000
1933.00000 1021.00000
1927.00000 909.00000
1186.00000 889.00000
1064.00000 1047.00000
1094.00000 1026.00000
1060.00000 990.00000
1031.00000 1021.00000
IMAGE=F0295.JPG
ID=3 
SCALE=0.034462
LM=14
719.00000 1023.00000
1043.00000 1162.00000
1034.00000 963.00000
1391.00000 1170.00000
1562.00000 1132.00000
1402.00000 893.00000
1639.00000 898.00000
2081.00000 1075.00000
2082.00000 924.00000
1034.00000 908.00000
871.00000 1113.00000
911.00000 1082.00000
865.00000 1039.00000
831.00000 1077.00000
IMAGE=F0313.JPG
ID=4 
SCALE=0.033260
LM=14
832.00000 1001.00000
1103.00000 1122.00000
1101.00000 950.00000
1387.00000 1133.00000
1528.00000 1098.00000
1388.00000 906.00000
1573.00000 901.00000
1948.00000 1050.00000
1950.00000 917.00000
1104.00000 903.00000
954.00000 1076.00000
989.00000 1050.00000
955.00000 1015.00000
916.00000 1045.00000
IMAGE=F0314.JPG
ID=5 
SCALE=0.034159
LM=14
715.00000 1076.00000
1021.00000 1182.00000
1015.00000 1000.00000
1377.00000 1178.00000
1554.00000 1139.00000
1388.00000 908.00000
1604.00000 909.00000
2036.00000 1061.00000
2010.00000 910.00000
1014.00000 935.00000
856.00000 1148.00000
892.00000 1124.00000
850.00000 1088.00000
812.00000 1118.00000
IMAGE=F0315.JPG
ID=6 
SCALE=0.034159
LM=14
758.00000 968.00000
1082.00000 1118.00000
1087.00000 913.00000
1435.00000 1130.00000
1626.00000 1085.00000
1442.00000 860.00000
1662.00000 865.00000
2123.00000 1030.00000
2084.00000 891.00000
1085.00000 858.00000
910.00000 1058.00000
953.00000 1029.00000
910.00000 986.00000
871.00000 1022.00000
IMAGE=F0316.JPG
ID=7 
SCALE=0.034159
LM=14
675.00000 988.00000
999.00000 1125.00000
1028.00000 929.00000
1332.00000 1146.00000
1514.00000 1106.00000
1345.00000 896.00000
1579.00000 893.00000
2013.00000 1055.00000
1993.00000 905.00000
1012.00000 888.00000
833.00000 1078.00000
875.00000 1046.00000
831.00000 1006.00000
790.00000 1040.00000
IMAGE=F0318.JPG
ID=8 
SCALE=0.034159
LM=14
783.00000 1048.00000
1080.00000 1163.00000
1091.00000 972.00000
1393.00000 1173.00000
1565.00000 1136.00000
1415.00000 917.00000
1614.00000 923.00000
2023.00000 1098.00000
2016.00000 961.00000
1093.00000 928.00000
930.00000 1123.00000
972.00000 1088.00000
930.00000 1051.00000
891.00000 1086.00000
IMAGE=F0320.JPG
ID=9 
SCALE=0.033315
LM=14
919.00000 967.00000
1177.00000 1084.00000
1195.00000 939.00000
1421.00000 1104.00000
1584.00000 1078.00000
1446.00000 897.00000
1633.00000 891.00000
2002.00000 1034.00000
1985.00000 918.00000
1188.00000 888.00000
1040.00000 1051.00000
1075.00000 1027.00000
1039.00000 990.00000
1003.00000 1019.00000
IMAGE=F0321.JPG
ID=10 
SCALE=0.033315
LM=14
937.00000 1031.00000
1218.00000 1147.00000
1224.00000 978.00000
1487.00000 1152.00000
1638.00000 1118.00000
1494.00000 931.00000
1680.00000 930.00000
2057.00000 1056.00000
2049.00000 932.00000
1227.00000 936.00000
1068.00000 1108.00000
1107.00000 1081.00000
1070.00000 1045.00000
1031.00000 1077.00000
IMAGE=F0322.JPG
ID=11 
SCALE=0.034401
LM=14
795.00000 1037.00000
1113.00000 1143.00000
1108.00000 931.00000
1452.00000 1151.00000
1622.00000 1112.00000
1455.00000 878.00000
1690.00000 892.00000
2095.00000 1066.00000
2085.00000 920.00000
1116.00000 884.00000
948.00000 1119.00000
986.00000 1087.00000
943.00000 1048.00000
902.00000 1086.00000
IMAGE=F0323.JPG
ID=12 
SCALE=0.034300
