# Supplementary material for: Effect of preservation on fish morphology over time: Implications for morphological studies
Source: PLoS One. 2019 Mar 21;14(3):e0213915. doi: 10.1371/journal.pone.0213915 (PMC6428252; doi:10.1371/journal.pone.0213915)
Supplement: S1 Dataset — Included additionally for C. lutrensis and C. venusta are river and site of capture. (ZIP) [file pone.0213915.s011.zip › Marconis_Classifiers.csv]

Time	ID
Field	F0072
Field	F0073
Field	F0074
Field	F0075
Field	F0076
Field	F0077
Field	F0078
Field	F0079
Field	F0080
Field	F0081
Field	F0082
Field	F0095
Field	F0096
Field	F0097
Field	F0098
Field	F0099
Field	F0101
Field	F0103
Field	F0106
Field	F0108
Field	F0109
Field	F0110
Field	F0115
Field	F0116
Field	F0117
Field	F0141
Field	F0142
Field	F0143
Field	F0144
Two Weeks	F0072
Two Weeks	F0073
Two Weeks	F0074
Two Weeks	F0075
Two Weeks	F0076
Two Weeks	F0077
Two Weeks	F0078
Two Weeks	F0079
Two Weeks	F0080
Two Weeks	F0081
Two Weeks	F0082
Two Weeks	F0095
Two Weeks	F0096
Two Weeks	F0097
Two Weeks	F0098
Two Weeks	F0099
Two Weeks	F0101
Two Weeks	F0103
Two Weeks	F0106
Two Weeks	F0108
Two Weeks	F0109
Two Weeks	F0110
Two Weeks	F0115
Two Weeks	F0116
Two Weeks	F0117
Two Weeks	F0141
Two Weeks	F0142
Two Weeks	F0143
Two Weeks	F0144
Four Weeks	F0072
Four Weeks	F0073
Four Weeks	F0074
Four Weeks	F0075
Four Weeks	F0076
Four Weeks	F0077
Four Weeks	F0078
Four Weeks	F0079
Four Weeks	F0080
Four Weeks	F0081
Four Weeks	F0082
Four Weeks	F0095
Four Weeks	F0096
Four Weeks	F0097
Four Weeks	F0098
Four Weeks	F0099
Four Weeks	F0101
Four Weeks	F0103
Four Weeks	F0106
Four Weeks	F0108
Four Weeks	F0109
Four Weeks	F0110
Four Weeks	F0115
Four Weeks	F0116
Four Weeks	F0117
Four Weeks	F0141
Four Weeks	F0142
Four Weeks	F0143
Four Weeks	F0144
Six Weeks	F0072
Six Weeks	F0073
Six Weeks	F0074
Six Weeks	F0075
Six Weeks	F0076
Six Weeks	F0077
Six Weeks	F0078
Six Weeks	F0079
Six Weeks	F0080
Six Weeks	F0081
Six Weeks	F0082
Six Weeks	F0095
Six Weeks	F0096
Six Weeks	F0097
Six Weeks	F0098
Six Weeks	F0099
Six Weeks	F0101
Six Weeks	F0103
Six Weeks	F0106
Six Weeks	F0108
Six Weeks	F0109
Six Weeks	F0110
Six Weeks	F0115
Six Weeks	F0116
Six Weeks	F0117
Six Weeks	F0141
Six Weeks	F0142
Six Weeks	F0143
Six Weeks	F0144
Eight Weeks	F0072
Eight Weeks	F0073
Eight Weeks	F0074
Eight Weeks	F0075
Eight Weeks	F0076
Eight Weeks	F0077
Eight Weeks	F0078
Eight Weeks	F0079
Eight Weeks	F0080
Eight Weeks	F0081
Eight Weeks	F0082
Eight Weeks	F0095
Eight Weeks	F0096
Eight Weeks	F0097
Eight Weeks	F0098
Eight Weeks	F0099
Eight Weeks	F0101
Eight Weeks	F0103
Eight Weeks	F0106
Eight Weeks	F0108
Eight Weeks	F0109
Eight Weeks	F0110
Eight Weeks	F0115
Eight Weeks	F0116
Eight Weeks	F0117
Eight Weeks	F0141
Eight Weeks	F0142
Eight Weeks	F0143
Eight Weeks	F0144
Field	F0291
Field	F0292
Field	F0293
Field	F0313
Field	F0314
Field	F0315
Field	F0316
Field	F0318
Field	F0320
Field	F0322
Field	F0323
Two Weeks	F0291
Two Weeks	F0292
Two Weeks	F0293
Two Weeks	F0313
Two Weeks	F0314
Two Weeks	F0315
Two Weeks	F0316
Two Weeks	F0318
Two Weeks	F0320
Two Weeks	F0322
Two Weeks	F0323
Four Weeks	F0291
Four Weeks	F0292
Four Weeks	F0293
Four Weeks	F0313
Four Weeks	F0314
Four Weeks	F0315
Four Weeks	F0316
Four Weeks	F0318
Four Weeks	F0320
Four Weeks	F0322
Four Weeks	F0323
Six Weeks	F0291
Six Weeks	F0292
Six Weeks	F0293
Six Weeks	F0313
Six Weeks	F0314
Six Weeks	F0315
Six Weeks	F0316
Six Weeks	F0318
Six Weeks	F0320
Six Weeks	F0322
Six Weeks	F0323
Eight Weeks	F0291
Eight Weeks	F0292
Eight Weeks	F0293
Eight Weeks	F0313
Eight Weeks	F0314
Eight Weeks	F0315
Eight Weeks	F0316
Eight Weeks	F0318
Eight Weeks	F0320
Eight Weeks	F0322
Eight Weeks	F0323
