# Supplementary material for: Effect of preservation on fish morphology over time: Implications for morphological studies
Source: PLoS One. 2019 Mar 21;14(3):e0213915. doi: 10.1371/journal.pone.0213915 (PMC6428252; doi:10.1371/journal.pone.0213915)
Supplement: S1 Dataset — Included additionally for C. lutrensis and C. venusta are river and site of capture. (ZIP) [file pone.0213915.s011.zip › Spectabile_All.TPS]

LM=15
695.00000 992.00000
971.00000 1117.00000
1042.00000 965.00000
1160.00000 1142.00000
1564.00000 1126.00000
1890.00000 1104.00000
1096.00000 843.00000
1678.00000 870.00000
2185.00000 1094.00000
2169.00000 936.00000
917.00000 878.00000
795.00000 1068.00000
840.00000 1032.00000
775.00000 988.00000
745.00000 1032.00000
IMAGE=DSC_0272.JPG
ID=0 
SCALE=0.025633
LM=15
933.00000 1042.00000
1133.00000 1115.00000
1196.00000 985.00000
1271.00000 1131.00000
1557.00000 1144.00000
1797.00000 1122.00000
1257.00000 915.00000
1596.00000 956.00000
2013.00000 1110.00000
2012.00000 994.00000
1091.00000 946.00000
1010.00000 1083.00000
1036.00000 1054.00000
1004.00000 1024.00000
980.00000 1053.00000
IMAGE=DSC_0273.JPG
ID=1 
SCALE=0.025607
LM=15
1015.00000 959.00000
1218.00000 1053.00000
1299.00000 937.00000
1345.00000 1083.00000
1633.00000 1082.00000
1879.00000 1033.00000
1324.00000 843.00000
1657.00000 885.00000
2030.00000 1030.00000
2023.00000 907.00000
1217.00000 877.00000
1091.00000 1002.00000
1123.00000 968.00000
1085.00000 934.00000
1059.00000 970.00000
IMAGE=DSC_0031.JPG
ID=0 
SCALE=0.024992
LM=15
905.00000 812.00000
1212.00000 921.00000
1289.00000 754.00000
1374.00000 940.00000
1786.00000 926.00000
2105.00000 872.00000
1309.00000 617.00000
1851.00000 647.00000
2296.00000 880.00000
2319.00000 726.00000
1161.00000 689.00000
1021.00000 870.00000
1064.00000 832.00000
1008.00000 790.00000
972.00000 836.00000
IMAGE=DSC_0033.JPG
ID=1 
SCALE=0.024992
LM=15
1084.00000 1032.00000
1277.00000 1103.00000
1376.00000 992.00000
1457.00000 1143.00000
1747.00000 1128.00000
1984.00000 1091.00000
1396.00000 889.00000
1809.00000 912.00000
2139.00000 1091.00000
2153.00000 976.00000
1296.00000 948.00000
1170.00000 1073.00000
1208.00000 1050.00000
1167.00000 1017.00000
1136.00000 1049.00000
IMAGE=DSC_0354.JPG
ID=0 
SCALE=0.035692
LM=15
1200.00000 920.00000
1334.00000 986.00000
1424.00000 916.00000
1454.00000 1022.00000
1670.00000 1026.00000
1892.00000 992.00000
1442.00000 841.00000
1694.00000 876.00000
1954.00000 988.00000
1947.00000 895.00000
1347.00000 865.00000
1263.00000 952.00000
1285.00000 931.00000
1256.00000 905.00000
1236.00000 931.00000
IMAGE=DSC_0357.JPG
ID=1 
SCALE=0.035692
LM=15
1001.00000 1030.00000
1188.00000 1082.00000
1267.00000 964.00000
1359.00000 1105.00000
1664.00000 1071.00000
1877.00000 1019.00000
1288.00000 865.00000
1700.00000 859.00000
2040.00000 1003.00000
2051.00000 888.00000
1181.00000 925.00000
1079.00000 1064.00000
1114.00000 1035.00000
1073.00000 1003.00000
1043.00000 1034.00000
IMAGE=DSC_0734.JPG
ID=0 
SCALE=0.035692
LM=15
1128.00000 1014.00000
1267.00000 1072.00000
1334.00000 990.00000
1384.00000 1096.00000
1594.00000 1079.00000
1745.00000 1043.00000
1352.00000 918.00000
1610.00000 930.00000
1872.00000 1024.00000
1863.00000 932.00000
1262.00000 950.00000
1185.00000 1045.00000
1210.00000 1024.00000
1181.00000 998.00000
1160.00000 1021.00000
IMAGE=DSC_0736.JPG
ID=1 
SCALE=0.035692
LM=15
1172.00000 1032.00000
1306.00000 1095.00000
1375.00000 1021.00000
1420.00000 1126.00000
1632.00000 1116.00000
1848.00000 1076.00000
1396.00000 947.00000
1654.00000 970.00000
1922.00000 1067.00000
1906.00000 980.00000
1305.00000 980.00000
1226.00000 1064.00000
1249.00000 1043.00000
1220.00000 1020.00000
1203.00000 1044.00000
IMAGE=DSC_0820.JPG
ID=0 
SCALE=0.035692
LM=15
850.00000 1085.00000
1036.00000 1148.00000
1125.00000 1036.00000
1220.00000 1182.00000
1514.00000 1161.00000
1773.00000 1103.00000
1150.00000 933.00000
1562.00000 944.00000
1887.00000 1103.00000
1912.00000 989.00000
1037.00000 993.00000
932.00000 1121.00000
964.00000 1098.00000
932.00000 1068.00000
899.00000 1097.00000
IMAGE=DSC_0839.JPG
ID=1 
SCALE=0.035624
LM=15
950.00000 981.00000
1227.00000 1101.00000
1277.00000 1006.00000
1349.00000 1101.00000
1636.00000 1075.00000
1920.00000 1035.00000
1276.00000 905.00000
1610.00000 867.00000
2140.00000 1025.00000
2131.00000 904.00000
1144.00000 901.00000
1048.00000 1054.00000
1067.00000 1033.00000
1040.00000 1009.00000
1021.00000 1027.00000
IMAGE=F0001.JPG
ID=0
SCALE=0.032241
LM=15
1087.00000 1077.00000
1359.00000 1177.00000
1414.00000 1095.00000
1509.00000 1184.00000
1785.00000 1168.00000
2064.00000 1139.00000
1424.00000 975.00000
1795.00000 955.00000
2264.00000 1148.00000
2261.00000 1024.00000
1274.00000 981.00000
1195.00000 1153.00000
1219.00000 1130.00000
1181.00000 1098.00000
1159.00000 1118.00000
IMAGE=F0003.JPG
ID=1
SCALE=0.032191
LM=15
730.00000 1003.00000
1034.00000 1067.00000
1051.00000 945.00000
1155.00000 1066.00000
1480.00000 1025.00000
1767.00000 965.00000
1075.00000 843.00000
1514.00000 799.00000
1967.00000 931.00000
1960.00000 814.00000
902.00000 875.00000
857.00000 1060.00000
883.00000 1036.00000
833.00000 1006.00000
809.00000 1027.00000
IMAGE=F0004- BAD.JPG
ID=2
SCALE=0.031189
LM=15
1087.00000 1071.00000
1389.00000 1155.00000
1454.00000 1039.00000
1542.00000 1157.00000
1849.00000 1146.00000
2190.00000 1110.00000
1491.00000 906.00000
1948.00000 913.00000
2399.00000 1101.00000
2401.00000 950.00000
1306.00000 926.00000
1218.00000 1142.00000
1236.00000 1120.00000
1197.00000 1088.00000
1175.00000 1107.00000
IMAGE=F0006- BAD.JPG
ID=3
SCALE=0.031235
LM=15
848.00000 950.00000
1104.00000 1083.00000
1155.00000 970.00000
1229.00000 1098.00000
1544.00000 1107.00000
1802.00000 1067.00000
1190.00000 890.00000
1569.00000 894.00000
2017.00000 1050.00000
2006.00000 926.00000
1021.00000 884.00000
953.00000 1035.00000
975.00000 1010.00000
927.00000 969.00000
905.00000 993.00000
IMAGE=F0013.JPG
ID=4
SCALE=0.032241
LM=15
936.00000 1011.00000
1197.00000 1113.00000
1243.00000 1008.00000
1330.00000 1130.00000
1625.00000 1105.00000
1909.00000 1041.00000
1244.00000 915.00000
1662.00000 895.00000
2096.00000 1039.00000
2090.00000 905.00000
1123.00000 920.00000
1043.00000 1080.00000
1064.00000 1056.00000
1023.00000 1025.00000
1000.00000 1045.00000
IMAGE=F0014.JPG
ID=5
SCALE=0.032241
LM=15
839.00000 1023.00000
1123.00000 1139.00000
1152.00000 1049.00000
1249.00000 1146.00000
1544.00000 1126.00000
1847.00000 1082.00000
1180.00000 953.00000
1612.00000 926.00000
2021.00000 1080.00000
2021.00000 958.00000
1024.00000 944.00000
952.00000 1100.00000
972.00000 1080.00000
928.00000 1047.00000
906.00000 1069.00000
IMAGE=F0015.JPG
ID=6
SCALE=0.032191
LM=15
760.00000 959.00000
1036.00000 1089.00000
1093.00000 971.00000
1172.00000 1093.00000
1535.00000 1088.00000
1843.00000 1056.00000
1119.00000 864.00000
1594.00000 859.00000
2049.00000 1048.00000
2049.00000 906.00000
967.00000 869.00000
871.00000 1032.00000
889.00000 1011.00000
852.00000 977.00000
828.00000 1000.00000
IMAGE=F0016.JPG
ID=7
SCALE=0.031235
LM=15
847.00000 971.00000
1099.00000 1093.00000
1136.00000 981.00000
1239.00000 1105.00000
1526.00000 1083.00000
1778.00000 1033.00000
1188.00000 895.00000
1533.00000 888.00000
1975.00000 1036.00000
1971.00000 914.00000
1023.00000 899.00000
943.00000 1040.00000
960.00000 1021.00000
928.00000 995.00000
908.00000 1014.00000
IMAGE=F0017.JPG
ID=8
SCALE=0.032241
LM=15
554.00000 1031.00000
878.00000 1172.00000
958.00000 1044.00000
1128.00000 1171.00000
1455.00000 1142.00000
1815.00000 1086.00000
999.00000 900.00000
1478.00000 875.00000
1968.00000 1082.00000
1968.00000 929.00000
794.00000 912.00000
698.00000 1131.00000
734.00000 1101.00000
681.00000 1062.00000
650.00000 1090.00000
IMAGE=F0001 2W.JPG
ID=0
SCALE=0.024992
LM=15
362.00000 1160.00000
767.00000 1231.00000
837.00000 1070.00000
1019.00000 1215.00000
1437.00000 1179.00000
1836.00000 1146.00000
868.00000 877.00000
1455.00000 843.00000
2007.00000 1162.00000
2038.00000 971.00000
654.00000 920.00000
563.00000 1247.00000
609.00000 1210.00000
538.00000 1161.00000
492.00000 1195.00000
IMAGE=F0003 2W TOSS.JPG
ID=1
SCALE=0.021272
LM=15
622.00000 1039.00000
1017.00000 1143.00000
1087.00000 956.00000
1221.00000 1145.00000
1687.00000 1121.00000
2118.00000 1062.00000
1120.00000 787.00000
1717.00000 783.00000
2287.00000 1048.00000
2290.00000 867.00000
935.00000 822.00000
798.00000 1116.00000
846.00000 1081.00000
780.00000 1038.00000
740.00000 1076.00000
IMAGE=F0004 2W.JPG
ID=2
SCALE=0.022704
LM=15
518.00000 986.00000
884.00000 1148.00000
949.00000 992.00000
1071.00000 1158.00000
1495.00000 1139.00000
1937.00000 1067.00000
995.00000 818.00000
1546.00000 824.00000
2083.00000 1063.00000
2090.00000 880.00000
827.00000 829.00000
679.00000 1095.00000
713.00000 1067.00000
653.00000 1020.00000
619.00000 1049.00000
IMAGE=F0006 2W.JPG
ID=3
SCALE=0.024992
LM=15
618.00000 1018.00000
936.00000 1136.00000
977.00000 1033.00000
1125.00000 1137.00000
1515.00000 1098.00000
1852.00000 1049.00000
1010.00000 878.00000
1523.00000 839.00000
2003.00000 1051.00000
2008.00000 898.00000
832.00000 900.00000
753.00000 1115.00000
783.00000 1089.00000
723.00000 1048.00000
695.00000 1072.00000
IMAGE=F0013 2W TOSS.JPG
ID=4
SCALE=0.024969
LM=15
549.00000 948.00000
937.00000 1136.00000
1004.00000 966.00000
1136.00000 1158.00000
1610.00000 1150.00000
2027.00000 1079.00000
1063.00000 816.00000
1637.00000 822.00000
2181.00000 1085.00000
2201.00000 893.00000
882.00000 806.00000
710.00000 1059.00000
750.00000 1022.00000
684.00000 970.00000
652.00000 1008.00000
IMAGE=F0014 2W.JPG
ID=5
SCALE=0.021257
LM=15
567.00000 912.00000
949.00000 1103.00000
999.00000 918.00000
1163.00000 1124.00000
1649.00000 1081.00000
2100.00000 1025.00000
1064.00000 770.00000
1693.00000 761.00000
2262.00000 1027.00000
2263.00000 843.00000
888.00000 780.00000
723.00000 1024.00000
757.00000 987.00000
695.00000 933.00000
656.00000 970.00000
IMAGE=F0015 2W.JPG
ID=6
SCALE=0.021719
LM=15
642.00000 948.00000
975.00000 1132.00000
1029.00000 977.00000
1160.00000 1153.00000
1603.00000 1115.00000
2011.00000 1052.00000
1100.00000 826.00000
1625.00000 810.00000
2159.00000 1056.00000
2173.00000 872.00000
917.00000 829.00000
782.00000 1042.00000
812.00000 1016.00000
762.00000 971.00000
732.00000 998.00000
IMAGE=F0016 2W.JPG
ID=7
SCALE=0.025607
LM=15
549.00000 1043.00000
919.00000 1172.00000
1000.00000 992.00000
1133.00000 1182.00000
1584.00000 1153.00000
1992.00000 1085.00000
1042.00000 849.00000
1618.00000 839.00000
2158.00000 1097.00000
2169.00000 904.00000
852.00000 862.00000
710.00000 1121.00000
742.00000 1085.00000
676.00000 1043.00000
648.00000 1075.00000
IMAGE=F0017 2W.JPG
ID=8
SCALE=0.021272
LM=15
615.00000 929.00000
916.00000 1075.00000
1010.00000 946.00000
1108.00000 1095.00000
1491.00000 1059.00000
1847.00000 1004.00000
1044.00000 804.00000
1509.00000 801.00000
2044.00000 1017.00000
2055.00000 856.00000
862.00000 825.00000
753.00000 1020.00000
789.00000 990.00000
739.00000 945.00000
698.00000 976.00000
IMAGE=F0001.JPG
ID=0 
SCALE=0.026279
LM=15
618.00000 1040.00000
938.00000 1149.00000
989.00000 1015.00000
1121.00000 1168.00000
1491.00000 1117.00000
1818.00000 1036.00000
1020.00000 884.00000
1478.00000 837.00000
1969.00000 1020.00000
1951.00000 855.00000
861.00000 881.00000
755.00000 1125.00000
787.00000 1094.00000
731.00000 1049.00000
699.00000 1086.00000
IMAGE=F0003.JPG
ID=1 
SCALE=0.025565
LM=15
600.00000 984.00000
960.00000 1093.00000
1008.00000 916.00000
1114.00000 1103.00000
1525.00000 1098.00000
1916.00000 1055.00000
1042.00000 783.00000
1560.00000 806.00000
2112.00000 1054.00000
2112.00000 907.00000
881.00000 803.00000
756.00000 1059.00000
799.00000 1022.00000
736.00000 977.00000
695.00000 1016.00000
IMAGE=F0004.JPG
ID=2 
SCALE=0.026234
LM=15
435.00000 917.00000
770.00000 1078.00000
846.00000 922.00000
963.00000 1096.00000
1386.00000 1077.00000
1791.00000 1002.00000
892.00000 761.00000
1433.00000 763.00000
2026.00000 992.00000
2026.00000 812.00000
704.00000 772.00000
572.00000 1022.00000
610.00000 992.00000
545.00000 943.00000
511.00000 972.00000
IMAGE=F0006.JPG
ID=3 
SCALE=0.025607
LM=15
639.00000 974.00000
955.00000 1086.00000
998.00000 930.00000
1125.00000 1092.00000
1516.00000 1045.00000
1831.00000 992.00000
1033.00000 804.00000
1514.00000 770.00000
2042.00000 1001.00000
2045.00000 843.00000
869.00000 834.00000
762.00000 1051.00000
800.00000 1010.00000
748.00000 972.00000
711.00000 1007.00000
IMAGE=F0013.JPG
ID=4 
SCALE=0.025118
LM=15
674.00000 1005.00000
1006.00000 1152.00000
1057.00000 1009.00000
1157.00000 1169.00000
1546.00000 1149.00000
1839.00000 1082.00000
1099.00000 880.00000
1557.00000 881.00000
2097.00000 1087.00000
2101.00000 930.00000
939.00000 886.00000
812.00000 1095.00000
845.00000 1061.00000
794.00000 1020.00000
756.00000 1051.00000
IMAGE=F0014.JPG
ID=5 
SCALE=0.025633
LM=15
674.00000 976.00000
990.00000 1117.00000
1040.00000 980.00000
1161.00000 1134.00000
1561.00000 1088.00000
1869.00000 1033.00000
1079.00000 843.00000
1590.00000 829.00000
2106.00000 1027.00000
2119.00000 888.00000
916.00000 854.00000
804.00000 1065.00000
832.00000 1035.00000
778.00000 986.00000
746.00000 1016.00000
IMAGE=F0015.JPG
ID=6 
SCALE=0.025607
LM=15
722.00000 895.00000
1085.00000 1041.00000
1117.00000 874.00000
1241.00000 1041.00000
1681.00000 944.00000
2058.00000 845.00000
1164.00000 721.00000
1673.00000 650.00000
2301.00000 827.00000
2289.00000 657.00000
989.00000 748.00000
876.00000 981.00000
910.00000 941.00000
853.00000 894.00000
813.00000 930.00000
IMAGE=F0016.JPG
ID=7 
SCALE=0.024984
LM=15
815.00000 992.00000
1144.00000 1094.00000
1188.00000 967.00000
1300.00000 1094.00000
1660.00000 1055.00000
1968.00000 988.00000
1219.00000 837.00000
1685.00000 806.00000
2166.00000 992.00000
2166.00000 849.00000
1041.00000 859.00000
949.00000 1070.00000
983.00000 1039.00000
934.00000 1003.00000
901.00000 1032.00000
IMAGE=F0017.JPG
ID=8 
SCALE=0.025607
LM=15
764.00000 990.00000
1056.00000 1126.00000
1126.00000 996.00000
1207.00000 1145.00000
1546.00000 1120.00000
1833.00000 1076.00000
1150.00000 876.00000
1589.00000 882.00000
2057.00000 1084.00000
2062.00000 936.00000
1023.00000 885.00000
886.00000 1064.00000
921.00000 1035.00000
872.00000 990.00000
836.00000 1020.00000
IMAGE=F0001.JPG
ID=0
SCALE=0.028525
LM=15
1022.00000 1013.00000
1348.00000 1055.00000
1384.00000 915.00000
1494.00000 1043.00000
1823.00000 1006.00000
2080.00000 963.00000
1397.00000 779.00000
1833.00000 745.00000
2296.00000 973.00000
2293.00000 821.00000
1278.00000 807.00000
1168.00000 1060.00000
1202.00000 1030.00000
1154.00000 993.00000
1121.00000 1024.00000
IMAGE=F0003.JPG
ID=1
SCALE=0.028560
LM=15
732.00000 1070.00000
1065.00000 1145.00000
1086.00000 994.00000
1190.00000 1145.00000
1546.00000 1119.00000
1823.00000 1068.00000
1119.00000 864.00000
1576.00000 856.00000
2059.00000 1057.00000
2059.00000 912.00000
957.00000 896.00000
862.00000 1126.00000
902.00000 1098.00000
851.00000 1061.00000
818.00000 1091.00000
IMAGE=F0004.JPG
ID=2
SCALE=0.029399
LM=15
719.00000 993.00000
1065.00000 1127.00000
1122.00000 981.00000
1209.00000 1134.00000
1581.00000 1105.00000
1954.00000 1028.00000
1146.00000 827.00000
1631.00000 821.00000
2182.00000 1030.00000
2187.00000 848.00000
1017.00000 848.00000
870.00000 1081.00000
900.00000 1050.00000
848.00000 1009.00000
819.00000 1039.00000
IMAGE=F0006.JPG
ID=3
SCALE=0.028560
LM=15
800.00000 998.00000
1084.00000 1110.00000
1119.00000 967.00000
1243.00000 1126.00000
1592.00000 1093.00000
1867.00000 1052.00000
1155.00000 856.00000
1605.00000 842.00000
2065.00000 1069.00000
2079.00000 917.00000
1009.00000 882.00000
910.00000 1066.00000
935.00000 1042.00000
893.00000 1003.00000
866.00000 1032.00000
IMAGE=F0013.JPG
ID=4
SCALE=0.028560
LM=15
985.00000 1090.00000
1283.00000 1207.00000
1332.00000 1075.00000
1433.00000 1221.00000
1790.00000 1182.00000
2063.00000 1111.00000
1367.00000 951.00000
1783.00000 931.00000
2259.00000 1104.00000
2269.00000 945.00000
1224.00000 968.00000
1109.00000 1158.00000
1139.00000 1134.00000
1090.00000 1094.00000
1063.00000 1125.00000
IMAGE=F0014.JPG
ID=5
SCALE=0.028525
LM=15
844.00000 935.00000
1127.00000 1075.00000
1173.00000 960.00000
1288.00000 1099.00000
1650.00000 1067.00000
1965.00000 1023.00000
1217.00000 831.00000
1684.00000 828.00000
2137.00000 1028.00000
2145.00000 888.00000
1074.00000 834.00000
961.00000 1021.00000
987.00000 996.00000
942.00000 954.00000
913.00000 979.00000
IMAGE=F0015.JPG
ID=6
SCALE=0.028560
LM=15
696.00000 918.00000
1003.00000 1092.00000
1058.00000 956.00000
1149.00000 1108.00000
1549.00000 1085.00000
1858.00000 1044.00000
1121.00000 814.00000
1585.00000 813.00000
2094.00000 1059.00000
2113.00000 888.00000
956.00000 821.00000
818.00000 1013.00000
853.00000 978.00000
810.00000 940.00000
775.00000 974.00000
IMAGE=F0016.JPG
ID=7
SCALE=0.028525
LM=15
813.00000 989.00000
1095.00000 1099.00000
1147.00000 971.00000
1242.00000 1112.00000
1579.00000 1094.00000
1842.00000 1049.00000
1190.00000 855.00000
1618.00000 862.00000
2035.00000 1069.00000
2051.00000 919.00000
1042.00000 870.00000
934.00000 1056.00000
958.00000 1030.00000
911.00000 990.00000
888.00000 1022.00000
IMAGE=F0017.JPG
ID=8
SCALE=0.028560
LM=15
345.00000 794.00000
648.00000 939.00000
715.00000 805.00000
794.00000 956.00000
1143.00000 940.00000
1423.00000 898.00000
748.00000 683.00000
1191.00000 698.00000
1642.00000 900.00000
1670.00000 753.00000
594.00000 689.00000
469.00000 874.00000
508.00000 842.00000
460.00000 797.00000
420.00000 831.00000
IMAGE=F0001.JPG
ID=0
SCALE=0.027853
LM=15
934.00000 704.00000
1216.00000 846.00000
1269.00000 736.00000
1372.00000 880.00000
1715.00000 881.00000
1992.00000 856.00000
1331.00000 598.00000
1739.00000 620.00000
2195.00000 888.00000
2224.00000 744.00000
1164.00000 583.00000
1037.00000 796.00000
1075.00000 772.00000
1030.00000 731.00000
1000.00000 751.00000
IMAGE=F0003.JPG
ID=1
SCALE=0.026988
LM=15
721.00000 1030.00000
1051.00000 1119.00000
1095.00000 948.00000
1203.00000 1125.00000
1579.00000 1106.00000
1925.00000 1052.00000
1129.00000 821.00000
1615.00000 826.00000
2116.00000 1044.00000
2110.00000 900.00000
963.00000 850.00000
860.00000 1090.00000
899.00000 1060.00000
847.00000 1018.00000
806.00000 1050.00000
IMAGE=F0004.JPG
ID=2
SCALE=0.027767
LM=15
554.00000 973.00000
912.00000 1085.00000
952.00000 917.00000
1071.00000 1081.00000
1451.00000 1000.00000
1784.00000 882.00000
968.00000 765.00000
1460.00000 703.00000
2034.00000 847.00000
2027.00000 676.00000
823.00000 800.00000
708.00000 1055.00000
745.00000 1019.00000
693.00000 974.00000
650.00000 1009.00000
IMAGE=F0006.JPG
ID=3
SCALE=0.027735
LM=15
844.00000 973.00000
1137.00000 1105.00000
1177.00000 964.00000
1287.00000 1128.00000
1646.00000 1117.00000
1914.00000 1089.00000
1222.00000 845.00000
1671.00000 859.00000
2120.00000 1115.00000
2140.00000 963.00000
1074.00000 862.00000
955.00000 1054.00000
989.00000 1022.00000
941.00000 976.00000
909.00000 1005.00000
IMAGE=F0013.JPG
ID=4
SCALE=0.027767
LM=15
891.00000 888.00000
1170.00000 1034.00000
1235.00000 906.00000
1330.00000 1064.00000
1696.00000 1062.00000
1968.00000 1016.00000
1287.00000 791.00000
1716.00000 815.00000
2179.00000 1023.00000
2186.00000 871.00000
1147.00000 788.00000
1010.00000 972.00000
1042.00000 941.00000
999.00000 903.00000
964.00000 928.00000
IMAGE=F0014.JPG
ID=5
SCALE=0.027017
LM=15
1036.00000 1003.00000
1340.00000 1107.00000
1370.00000 965.00000
1499.00000 1115.00000
1858.00000 1055.00000
2170.00000 982.00000
1405.00000 845.00000
1878.00000 807.00000
2359.00000 978.00000
2357.00000 830.00000
1268.00000 870.00000
1155.00000 1066.00000
1186.00000 1034.00000
1138.00000 989.00000
1101.00000 1022.00000
IMAGE=F0015.JPG
ID=6
SCALE=0.027017
LM=15
623.00000 771.00000
907.00000 970.00000
954.00000 808.00000
1054.00000 1001.00000
1469.00000 988.00000
1822.00000 948.00000
1023.00000 697.00000
1502.00000 709.00000
2018.00000 960.00000
2049.00000 792.00000
881.00000 687.00000
720.00000 853.00000
749.00000 825.00000
707.00000 779.00000
678.00000 807.00000
IMAGE=F0016.JPG
ID=7
SCALE=0.027017
LM=15
799.00000 1053.00000
1081.00000 1163.00000
1142.00000 1033.00000
1243.00000 1180.00000
1580.00000 1158.00000
1849.00000 1115.00000
1184.00000 921.00000
1611.00000 927.00000
2040.00000 1129.00000
2062.00000 990.00000
1029.00000 930.00000
918.00000 1127.00000
947.00000 1101.00000
906.00000 1063.00000
871.00000 1088.00000
IMAGE=F0017.JPG
ID=8
SCALE=0.027017
LM=15
396.00000 1046.00000
748.00000 1203.00000
888.00000 1057.00000
1047.00000 1231.00000
1423.00000 1175.00000
1807.00000 1088.00000
952.00000 893.00000
1493.00000 844.00000
2075.00000 1065.00000
2112.00000 895.00000
672.00000 911.00000
555.00000 1156.00000
590.00000 1117.00000
536.00000 1082.00000
500.00000 1118.00000
IMAGE=F0155.JPG
ID=0 
SCALE=0.026279
LM=15
496.00000 994.00000
843.00000 1172.00000
965.00000 1037.00000
1111.00000 1192.00000
1477.00000 1167.00000
1954.00000 1100.00000
1040.00000 889.00000
1593.00000 867.00000
2151.00000 1085.00000
2173.00000 915.00000
788.00000 868.00000
650.00000 1115.00000
689.00000 1074.00000
636.00000 1028.00000
597.00000 1070.00000
IMAGE=F0156.JPG
ID=1 
SCALE=0.021734
LM=15
654.00000 1048.00000
1004.00000 1195.00000
1125.00000 1074.00000
1192.00000 1220.00000
1634.00000 1179.00000
2054.00000 1089.00000
1184.00000 941.00000
1711.00000 890.00000
2321.00000 1085.00000
2313.00000 915.00000
934.00000 916.00000
801.00000 1155.00000
846.00000 1117.00000
794.00000 1081.00000
752.00000 1113.00000
IMAGE=F0157.JPG
ID=2 
SCALE=0.021272
LM=15
412.00000 984.00000
809.00000 1173.00000
921.00000 1028.00000
1060.00000 1202.00000
1500.00000 1176.00000
1932.00000 1094.00000
1000.00000 869.00000
1581.00000 866.00000
2133.00000 1086.00000
2133.00000 906.00000
735.00000 852.00000
563.00000 1107.00000
600.00000 1063.00000
559.00000 1017.00000
516.00000 1058.00000
IMAGE=F0158.JPG
ID=3 
SCALE=0.022027
LM=15
510.00000 1008.00000
855.00000 1156.00000
983.00000 1042.00000
1106.00000 1186.00000
1461.00000 1155.00000
1896.00000 1101.00000
1033.00000 924.00000
1559.00000 888.00000
2123.00000 1090.00000
2130.00000 927.00000
784.00000 890.00000
648.00000 1116.00000
687.00000 1088.00000
638.00000 1041.00000
599.00000 1078.00000
IMAGE=F0159.JPG
ID=4 
SCALE=0.021719
LM=15
446.00000 978.00000
811.00000 1103.00000
909.00000 968.00000
997.00000 1101.00000
1396.00000 1078.00000
1782.00000 1014.00000
946.00000 837.00000
1484.00000 804.00000
2052.00000 977.00000
2031.00000 820.00000
724.00000 844.00000
589.00000 1077.00000
628.00000 1033.00000
576.00000 995.00000
533.00000 1030.00000
IMAGE=F0160.JPG
ID=5 
SCALE=0.021719
LM=15
885.00000 837.00000
1166.00000 968.00000
1267.00000 826.00000
1360.00000 989.00000
1719.00000 932.00000
2091.00000 860.00000
1277.00000 697.00000
1728.00000 665.00000
2260.00000 851.00000
2263.00000 712.00000
1152.00000 708.00000
1008.00000 931.00000
1042.00000 888.00000
1002.00000 849.00000
959.00000 888.00000
IMAGE=F0155.JPG
ID=0 
SCALE=0.028525
LM=15
762.00000 981.00000
1040.00000 1107.00000
1143.00000 1005.00000
1240.00000 1112.00000
1566.00000 1067.00000
1866.00000 1012.00000
1162.00000 862.00000
1597.00000 825.00000
2085.00000 1012.00000
2101.00000 885.00000
1026.00000 856.00000
888.00000 1082.00000
934.00000 1052.00000
882.00000 1002.00000
841.00000 1041.00000
IMAGE=F0156.JPG
ID=1 
SCALE=0.028467
LM=15
765.00000 907.00000
1046.00000 1027.00000
1130.00000 896.00000
1204.00000 1042.00000
1559.00000 996.00000
1893.00000 926.00000
1178.00000 778.00000
1575.00000 754.00000
2109.00000 929.00000
2107.00000 805.00000
1030.00000 780.00000
886.00000 999.00000
932.00000 965.00000
884.00000 917.00000
839.00000 958.00000
IMAGE=F0157.JPG
ID=2 
SCALE=0.027735
LM=15
696.00000 985.00000
977.00000 1118.00000
1048.00000 1002.00000
1157.00000 1134.00000
1493.00000 1109.00000
1769.00000 1064.00000
1102.00000 881.00000
1520.00000 878.00000
1991.00000 1057.00000
1990.00000 933.00000
960.00000 872.00000
814.00000 1082.00000
848.00000 1047.00000
810.00000 1006.00000
767.00000 1039.00000
IMAGE=F0158.JPG
ID=3 
SCALE=0.030289
LM=15
953.00000 856.00000
1217.00000 963.00000
1308.00000 831.00000
1387.00000 983.00000
1750.00000 921.00000
2077.00000 852.00000
1341.00000 724.00000
1743.00000 695.00000
2247.00000 845.00000
2254.00000 719.00000
1210.00000 728.00000
1065.00000 933.00000
1107.00000 900.00000
1062.00000 860.00000
1020.00000 890.00000
IMAGE=F0159.JPG
ID=4 
SCALE=0.028560
LM=15
782.00000 886.00000
1007.00000 1032.00000
1106.00000 917.00000
1164.00000 1058.00000
1461.00000 1028.00000
1773.00000 976.00000
1132.00000 816.00000
1495.00000 813.00000
1943.00000 970.00000
1941.00000 851.00000
1011.00000 814.00000
865.00000 980.00000
895.00000 944.00000
862.00000 906.00000
827.00000 934.00000
IMAGE=F0160.JPG
ID=5 
SCALE=0.029361
LM=15
838.00000 907.00000
1099.00000 1048.00000
1205.00000 932.00000
1273.00000 1078.00000
1542.00000 1055.00000
1935.00000 1002.00000
1219.00000 818.00000
1631.00000 810.00000
2099.00000 993.00000
2106.00000 871.00000
1091.00000 806.00000
948.00000 1000.00000
993.00000 967.00000
944.00000 932.00000
907.00000 960.00000
IMAGE=F0155.JPG
ID=0 
SCALE=0.030179
LM=15
977.00000 894.00000
1236.00000 1040.00000
1333.00000 922.00000
1405.00000 1053.00000
1726.00000 1027.00000
1998.00000 994.00000
1358.00000 812.00000
1758.00000 801.00000
2181.00000 1004.00000
2199.00000 887.00000
1240.00000 803.00000
1093.00000 994.00000
1127.00000 958.00000
1090.00000 922.00000
1049.00000 957.00000
IMAGE=F0156.JPG
ID=1 
SCALE=0.029399
LM=15
967.00000 981.00000
1236.00000 1081.00000
1318.00000 979.00000
1375.00000 1092.00000
1641.00000 1054.00000
1948.00000 990.00000
1366.00000 861.00000
1731.00000 821.00000
2191.00000 976.00000
2197.00000 859.00000
1222.00000 854.00000
1088.00000 1062.00000
1127.00000 1033.00000
1085.00000 995.00000
1040.00000 1028.00000
IMAGE=F0157.JPG
ID=2 
SCALE=0.028560
LM=15
797.00000 851.00000
1093.00000 1012.00000
1177.00000 875.00000
1253.00000 1028.00000
1587.00000 1001.00000
1854.00000 975.00000
1226.00000 762.00000
1648.00000 772.00000
2099.00000 984.00000
2102.00000 855.00000
1081.00000 750.00000
918.00000 950.00000
961.00000 914.00000
916.00000 872.00000
873.00000 909.00000
IMAGE=F0158.JPG
ID=3 
SCALE=0.029399
LM=15
882.00000 942.00000
1153.00000 1065.00000
1234.00000 938.00000
1287.00000 1076.00000
1587.00000 1037.00000
1927.00000 977.00000
1247.00000 841.00000
1636.00000 821.00000
2083.00000 971.00000
2077.00000 855.00000
1141.00000 837.00000
997.00000 1022.00000
1033.00000 984.00000
990.00000 948.00000
952.00000 981.00000
IMAGE=F0159.JPG
ID=4 
SCALE=0.028525
LM=15
1047.00000 729.00000
1253.00000 852.00000
1316.00000 742.00000
1366.00000 872.00000
1606.00000 849.00000
1858.00000 813.00000
1342.00000 666.00000
1643.00000 673.00000
2012.00000 812.00000
2020.00000 716.00000
1231.00000 665.00000
1122.00000 797.00000
1153.00000 767.00000
1115.00000 738.00000
1089.00000 762.00000
IMAGE=F0160.JPG
ID=5 
SCALE=0.033315
LM=15
909.00000 1008.00000
1125.00000 1124.00000
1198.00000 1027.00000
1251.00000 1143.00000
1462.00000 1126.00000
1750.00000 1085.00000
1208.00000 937.00000
1545.00000 925.00000
1933.00000 1080.00000
1935.00000 983.00000
1110.00000 931.00000
996.00000 1082.00000
1023.00000 1057.00000
993.00000 1029.00000
965.00000 1059.00000
IMAGE=F0155.JPG
ID=0 
SCALE=0.035692
LM=15
967.00000 966.00000
1181.00000 1086.00000
1248.00000 989.00000
1308.00000 1103.00000
1532.00000 1084.00000
1819.00000 1047.00000
1268.00000 900.00000
1593.00000 901.00000
1953.00000 1056.00000
1964.00000 961.00000
1184.00000 891.00000
1054.00000 1045.00000
1086.00000 1011.00000
1051.00000 978.00000
1017.00000 1007.00000
IMAGE=F0156.JPG
ID=1 
SCALE=0.035624
LM=15
929.00000 1028.00000
1137.00000 1132.00000
1196.00000 1030.00000
1254.00000 1150.00000
1489.00000 1136.00000
1736.00000 1098.00000
1254.00000 953.00000
1550.00000 949.00000
1930.00000 1097.00000
1927.00000 1007.00000
1131.00000 943.00000
1018.00000 1101.00000
1050.00000 1076.00000
1015.00000 1042.00000
985.00000 1070.00000
IMAGE=F0157.JPG
ID=2 
SCALE=0.037012
LM=15
935.00000 995.00000
1158.00000 1108.00000
1225.00000 1001.00000
1296.00000 1129.00000
1571.00000 1111.00000
1812.00000 1082.00000
1262.00000 913.00000
1614.00000 917.00000
1977.00000 1096.00000
1972.00000 994.00000
1176.00000 910.00000
1025.00000 1058.00000
1056.00000 1031.00000
1022.00000 1003.00000
987.00000 1028.00000
IMAGE=F0158.JPG
ID=3 
SCALE=0.036936
LM=15
952.00000 1004.00000
1160.00000 1110.00000
1226.00000 1016.00000
1270.00000 1123.00000
1522.00000 1097.00000
1777.00000 1058.00000
1251.00000 931.00000
1559.00000 928.00000
1909.00000 1057.00000
1913.00000 967.00000
1141.00000 927.00000
1039.00000 1071.00000
1068.00000 1044.00000
1033.00000 1012.00000
1003.00000 1041.00000
IMAGE=F0159.JPG
ID=4 
SCALE=0.037012
LM=15
830.00000 977.00000
1022.00000 1084.00000
1094.00000 981.00000
1148.00000 1097.00000
1363.00000 1068.00000
1595.00000 1028.00000
1113.00000 904.00000
1406.00000 896.00000
1764.00000 1030.00000
1786.00000 938.00000
1017.00000 910.00000
905.00000 1042.00000
935.00000 1014.00000
901.00000 984.00000
870.00000 1013.00000
IMAGE=F0160.JPG
ID=5 
SCALE=0.036811
LM=15
1043.00000 1006.00000
1262.00000 1117.00000
1333.00000 1020.00000
1394.00000 1131.00000
1670.00000 1106.00000
1879.00000 1052.00000
1350.00000 929.00000
1681.00000 909.00000
2073.00000 1053.00000
2074.00000 952.00000
1230.00000 921.00000
1133.00000 1082.00000
1169.00000 1057.00000
1131.00000 1028.00000
1098.00000 1052.00000
IMAGE=F0155.JPG
ID=0 
SCALE=0.035692
LM=15
956.00000 1028.00000
1171.00000 1141.00000
1248.00000 1039.00000
1299.00000 1145.00000
1551.00000 1116.00000
1753.00000 1078.00000
1257.00000 943.00000
1591.00000 922.00000
1937.00000 1071.00000
1948.00000 959.00000
1173.00000 942.00000
1048.00000 1099.00000
1083.00000 1072.00000
1044.00000 1040.00000
1015.00000 1064.00000
IMAGE=F0156.JPG
ID=1 
SCALE=0.035692
LM=15
931.00000 971.00000
1143.00000 1073.00000
1208.00000 961.00000
1256.00000 1085.00000
1531.00000 1059.00000
1736.00000 1021.00000
1248.00000 883.00000
1562.00000 873.00000
1936.00000 1020.00000
1934.00000 927.00000
1128.00000 882.00000
1022.00000 1039.00000
1054.00000 1010.00000
1022.00000 981.00000
986.00000 1008.00000
IMAGE=F0157.JPG
ID=2 
SCALE=0.036936
LM=15
1012.00000 986.00000
1249.00000 1099.00000
1332.00000 998.00000
1384.00000 1110.00000
1635.00000 1086.00000
1901.00000 1048.00000
1348.00000 894.00000
1701.00000 892.00000
2077.00000 1047.00000
2084.00000 957.00000
1232.00000 890.00000
1111.00000 1055.00000
1143.00000 1027.00000
1106.00000 992.00000
1077.00000 1025.00000
IMAGE=F0158.JPG
ID=3 
SCALE=0.036936
LM=15
1074.00000 1003.00000
1286.00000 1092.00000
1355.00000 999.00000
1413.00000 1110.00000
1666.00000 1067.00000
1884.00000 1016.00000
1374.00000 912.00000
1678.00000 896.00000
2038.00000 1003.00000
2044.00000 914.00000
1265.00000 916.00000
1167.00000 1070.00000
1195.00000 1040.00000
1160.00000 1010.00000
1133.00000 1038.00000
IMAGE=F0159.JPG
ID=4 
SCALE=0.037012
LM=15
950.00000 995.00000
1158.00000 1093.00000
1222.00000 984.00000
1281.00000 1101.00000
1522.00000 1070.00000
1740.00000 1039.00000
1246.00000 909.00000
1547.00000 891.00000
1898.00000 1026.00000
1906.00000 935.00000
1153.00000 911.00000
1042.00000 1052.00000
1070.00000 1027.00000
1038.00000 1001.00000
1007.00000 1024.00000
IMAGE=F0160.JPG
ID=5 
SCALE=0.037012
LM=15
549.00000 1054.00000
893.00000 1193.00000
977.00000 1055.00000
1087.00000 1212.00000
1537.00000 1180.00000
1886.00000 1142.00000
1015.00000 909.00000
1571.00000 884.00000
2117.00000 1139.00000
2119.00000 958.00000
788.00000 920.00000
663.00000 1140.00000
719.00000 1107.00000
668.00000 1065.00000
623.00000 1106.00000
IMAGE=F0269.JPG
ID=0 
SCALE=0.022704
LM=15
691.00000 985.00000
972.00000 1150.00000
1064.00000 1008.00000
1130.00000 1176.00000
1483.00000 1119.00000
1749.00000 1055.00000
1089.00000 884.00000
1484.00000 858.00000
1927.00000 1037.00000
1921.00000 880.00000
834.00000 903.00000
798.00000 1075.00000
846.00000 1036.00000
802.00000 998.00000
765.00000 1034.00000
IMAGE=F0269.JPG
ID=0 
SCALE=0.028560
LM=15
824.00000 861.00000
1088.00000 1023.00000
1163.00000 885.00000
1209.00000 1045.00000
1569.00000 1006.00000
1834.00000 939.00000
1189.00000 776.00000
1564.00000 757.00000
1955.00000 929.00000
1954.00000 785.00000
1093.00000 790.00000
923.00000 946.00000
969.00000 902.00000
919.00000 849.00000
875.00000 899.00000
IMAGE=F0269.JPG
ID=0 
SCALE=0.029399
LM=15
936.00000 931.00000
1116.00000 1051.00000
1201.00000 973.00000
1229.00000 1082.00000
1523.00000 1071.00000
1731.00000 1043.00000
1230.00000 870.00000
1537.00000 873.00000
1844.00000 1040.00000
1850.00000 925.00000
1098.00000 877.00000
995.00000 996.00000
1030.00000 972.00000
997.00000 936.00000
974.00000 969.00000
IMAGE=F0269.JPG
ID=0 
SCALE=0.035692
LM=15
973.00000 1017.00000
1161.00000 1136.00000
1248.00000 1051.00000
1278.00000 1161.00000
1568.00000 1135.00000
1758.00000 1098.00000
1272.00000 951.00000
1575.00000 936.00000
1905.00000 1091.00000
1908.00000 981.00000
1156.00000 954.00000
1043.00000 1082.00000
1071.00000 1061.00000
1040.00000 1033.00000
1018.00000 1054.00000
IMAGE=F0269.JPG
ID=0 
SCALE=0.035692
