# Supplementary material for: Effect of preservation on fish morphology over time: Implications for morphological studies
Source: PLoS One. 2019 Mar 21;14(3):e0213915. doi: 10.1371/journal.pone.0213915 (PMC6428252; doi:10.1371/journal.pone.0213915)
Supplement: S1 Dataset — Included additionally for C. lutrensis and C. venusta are river and site of capture. (ZIP) [file pone.0213915.s011.zip › Spectabile_Classifiers.csv]

Time	ID	Number
Field	F0358	1
Field	F0359	2
Two Weeks	F0359	3
Two Weeks	F0358	4
Four Weeks	F0358	5
Four Weeks	F0359	6
Six Weeks	F0358	7
Six Weeks	F0359	8
Eight Weeks	F0359	9
Eight Weeks	F0358	10
Field	F0001	11
Field	F0003	12
Field	F0004	13
Field	F0006	14
Field	F0013	15
Field	F0014	16
Field	F0015	17
Field	F0016	18
Field	F0017	19
Two Weeks	F0001	20
Two Weeks	F0003	21
Two Weeks	F0004	22
Two Weeks	F0006	23
Two Weeks	F0013	24
Two Weeks	F0014	25
Two Weeks	F0015	26
Two Weeks	F0016	27
Two Weeks	F0017	28
Four Weeks	F0001	29
Four Weeks	F0003	30
Four Weeks	F0004	31
Four Weeks	F0006	32
Four Weeks	F0013	33
Four Weeks	F0014	34
Four Weeks	F0015	35
Four Weeks	F0016	36
Four Weeks	F0017	37
Six Weeks	F0001	38
Six Weeks	F0003	39
Six Weeks	F0004	40
Six Weeks	F0006	41
Six Weeks	F0013	42
Six Weeks	F0014	43
Six Weeks	F0015	44
Six Weeks	F0016	45
Six Weeks	F0017	46
Eight Weeks	F0001	47
Eight Weeks	F0003	48
Eight Weeks	F0004	49
Eight Weeks	F0006	50
Eight Weeks	F0013	51
Eight Weeks	F0014	52
Eight Weeks	F0015	53
Eight Weeks	F0016	54
Eight Weeks	F0017	55
Field	F0155	56
Field	F0156	57
Field	F0157	58
Field	F0158	59
Field	F0159	60
Field	F0160	61
Two Weeks	F0155	62
Two Weeks	F0156	63
Two Weeks	F0157	64
Two Weeks	F0158	65
Two Weeks	F0159	66
Two Weeks	F0160	67
Four Weeks	F0155	68
Four Weeks	F0156	69
Four Weeks	F0157	70
Four Weeks	F0158	71
Four Weeks	F0159	72
Four Weeks	F0160	73
Six Weeks	F0155	74
Six Weeks	F0156	75
Six Weeks	F0157	76
Six Weeks	F0158	77
Six Weeks	F0159	78
Six Weeks	F0160	79
Eight Weeks	F0155	80
Eight Weeks	F0156	81
Eight Weeks	F0157	82
Eight Weeks	F0158	83
Eight Weeks	F0159	84
Eight Weeks	F0160	85
Field	F0269	86
Two Weeks	F0269	87
Four Weeks	F0269	88
Six Weeks	F0269	89
Eight Weeks	F0269	90
