# Supplementary material for: Effect of preservation on fish morphology over time: Implications for morphological studies
Source: PLoS One. 2019 Mar 21;14(3):e0213915. doi: 10.1371/journal.pone.0213915 (PMC6428252; doi:10.1371/journal.pone.0213915)
Supplement: S1 Dataset — Included additionally for C. lutrensis and C. venusta are river and site of capture. (ZIP) [file pone.0213915.s011.zip › Venusta All_New.TPS]

LM=14
276.00000 1125.00000
634.00000 1246.00000
704.00000 853.00000
1368.00000 1340.00000
1660.00000 1266.00000
1299.00000 728.00000
1675.00000 749.00000
2337.00000 1129.00000
2332.00000 857.00000
594.00000 864.00000
436.00000 1146.00000
485.00000 1081.00000
425.00000 1019.00000
372.00000 1090.00000
IMAGE=DSC_0244.JPG
ID=1 
SCALE=0.033260
LM=14
199.00000 1073.00000
590.00000 1215.00000
643.00000 850.00000
1372.00000 1316.00000
1747.00000 1225.00000
1298.00000 696.00000
1673.00000 696.00000
2480.00000 768.00000
2453.00000 1126.00000
532.00000 830.00000
369.00000 1124.00000
423.00000 1053.00000
352.00000 992.00000
303.00000 1059.00000
IMAGE=DSC_0011.JPG
ID=1 
SCALE=0.027767
LM=14
101.00000 798.00000
513.00000 999.00000
647.00000 599.00000
1294.00000 1167.00000
1605.00000 1098.00000
1239.00000 517.00000
1599.00000 562.00000
2315.00000 1069.00000
2330.00000 748.00000
547.00000 585.00000
321.00000 860.00000
379.00000 795.00000
315.00000 737.00000
259.00000 804.00000
IMAGE=DSC_0327.JPG
ID=1 
SCALE=0.035692
LM=14
541.00000 1032.00000
868.00000 1148.00000
913.00000 835.00000
1536.00000 1232.00000
1791.00000 1159.00000
1466.00000 707.00000
1770.00000 709.00000
2392.00000 1058.00000
2383.00000 790.00000
828.00000 827.00000
686.00000 1067.00000
737.00000 1013.00000
674.00000 958.00000
633.00000 1015.00000
IMAGE=DSC_0704.JPG
ID=1 
SCALE=0.037012
LM=14
316.00000 1050.00000
700.00000 1186.00000
789.00000 792.00000
1480.00000 1269.00000
1782.00000 1176.00000
1356.00000 645.00000
1728.00000 646.00000
2464.00000 1060.00000
2446.00000 748.00000
691.00000 793.00000
510.00000 1081.00000
564.00000 1024.00000
501.00000 959.00000
446.00000 1020.00000
IMAGE=DSC_0815.JPG
ID=1 
SCALE=0.035692
LM=14
750.00000 1043.00000
1017.00000 1128.00000
1041.00000 938.00000
1413.00000 1137.00000
1550.00000 1118.00000
1315.00000 866.00000
1591.00000 892.00000
2004.00000 1091.00000
2000.00000 942.00000
964.00000 915.00000
873.00000 1076.00000
915.00000 1030.00000
869.00000 986.00000
826.00000 1030.00000
IMAGE=F0009.JPG
ID=1 
SCALE=0.032241
LM=14
737.00000 1029.00000
1004.00000 1113.00000
1037.00000 905.00000
1428.00000 1131.00000
1585.00000 1109.00000
1368.00000 827.00000
1615.00000 857.00000
2056.00000 1044.00000
2046.00000 894.00000
952.00000 887.00000
857.00000 1053.00000
900.00000 1010.00000
854.00000 965.00000
812.00000 1012.00000
IMAGE=F0012.JPG
ID=2 
SCALE=0.031189
LM=14
514.00000 1003.00000
872.00000 1140.00000
917.00000 865.00000
1415.00000 1209.00000
1656.00000 1183.00000
1392.00000 822.00000
1672.00000 846.00000
2235.00000 1118.00000
2216.00000 914.00000
820.00000 836.00000
672.00000 1050.00000
723.00000 998.00000
663.00000 942.00000
614.00000 999.00000
IMAGE=F0028.JPG
ID=4 
SCALE=0.032241
LM=14
701.00000 1020.00000
972.00000 1126.00000
1032.00000 942.00000
1374.00000 1170.00000
1533.00000 1154.00000
1355.00000 905.00000
1571.00000 930.00000
1972.00000 1107.00000
1972.00000 959.00000
927.00000 909.00000
833.00000 1071.00000
880.00000 1022.00000
828.00000 968.00000
782.00000 1021.00000
IMAGE=F0029.JPG
ID=5 
SCALE=0.030289
LM=14
811.00000 981.00000
1051.00000 1066.00000
1083.00000 902.00000
1432.00000 1106.00000
1611.00000 1081.00000
1398.00000 856.00000
1598.00000 878.00000
1961.00000 1042.00000
1950.00000 903.00000
1010.00000 867.00000
922.00000 1018.00000
964.00000 980.00000
920.00000 939.00000
879.00000 978.00000
IMAGE=F0030.JPG
ID=6 
SCALE=0.032241
LM=14
666.00000 1017.00000
964.00000 1129.00000
1027.00000 907.00000
1449.00000 1170.00000
1630.00000 1147.00000
1405.00000 841.00000
1682.00000 863.00000
2159.00000 1127.00000
2148.00000 945.00000
931.00000 876.00000
807.00000 1052.00000
857.00000 1004.00000
805.00000 957.00000
758.00000 1005.00000
IMAGE=F0031.JPG
ID=7 
SCALE=0.032241
LM=14
762.00000 1011.00000
1028.00000 1111.00000
1089.00000 923.00000
1456.00000 1136.00000
1597.00000 1121.00000
1439.00000 859.00000
1659.00000 884.00000
2067.00000 1100.00000
2058.00000 950.00000
977.00000 892.00000
888.00000 1044.00000
931.00000 1001.00000
883.00000 957.00000
839.00000 1002.00000
IMAGE=F0032.JPG
ID=8 
SCALE=0.032191
LM=14
761.00000 1016.00000
1045.00000 1112.00000
1091.00000 893.00000
1447.00000 1167.00000
1624.00000 1138.00000
1440.00000 844.00000
1629.00000 873.00000
2049.00000 1060.00000
2038.00000 900.00000
984.00000 873.00000
892.00000 1046.00000
933.00000 1007.00000
888.00000 964.00000
845.00000 1006.00000
IMAGE=F0039.JPG
ID=9 
SCALE=0.033315
LM=14
723.00000 1008.00000
1005.00000 1126.00000
1060.00000 908.00000
1449.00000 1190.00000
1645.00000 1174.00000
1446.00000 869.00000
1660.00000 901.00000
2084.00000 1125.00000
2072.00000 942.00000
955.00000 880.00000
860.00000 1057.00000
906.00000 1013.00000
856.00000 962.00000
809.00000 1010.00000
IMAGE=F0040.JPG
ID=10 
SCALE=0.033315
LM=14
784.00000 1000.00000
1035.00000 1083.00000
1073.00000 902.00000
1384.00000 1106.00000
1514.00000 1101.00000
1393.00000 852.00000
1565.00000 884.00000
1939.00000 1072.00000
1934.00000 929.00000
973.00000 881.00000
895.00000 1032.00000
932.00000 993.00000
889.00000 956.00000
854.00000 996.00000
IMAGE=F0042.JPG
ID=11 
SCALE=0.033315
LM=14
782.00000 1036.00000
1042.00000 1138.00000
1086.00000 938.00000
1425.00000 1166.00000
1570.00000 1141.00000
1403.00000 879.00000
1600.00000 911.00000
1989.00000 1129.00000
1990.00000 980.00000
989.00000 914.00000
900.00000 1071.00000
939.00000 1030.00000
894.00000 988.00000
857.00000 1031.00000
IMAGE=F0043.JPG
ID=12 
SCALE=0.032191
LM=14
755.00000 1004.00000
1036.00000 1109.00000
1080.00000 898.00000
1440.00000 1145.00000
1599.00000 1123.00000
1440.00000 831.00000
1637.00000 869.00000
2082.00000 1072.00000
2072.00000 897.00000
980.00000 870.00000
882.00000 1048.00000
923.00000 1007.00000
874.00000 964.00000
835.00000 1007.00000
IMAGE=F0044.JPG
ID=13 
SCALE=0.033315
LM=14
704.00000 963.00000
1012.00000 1097.00000
1075.00000 863.00000
1444.00000 1164.00000
1617.00000 1131.00000
1419.00000 825.00000
1643.00000 844.00000
2105.00000 1041.00000
2098.00000 856.00000
954.00000 835.00000
847.00000 1002.00000
892.00000 960.00000
840.00000 912.00000
801.00000 957.00000
IMAGE=F0045.JPG
ID=14 
SCALE=0.032241
LM=14
761.00000 997.00000
1009.00000 1095.00000
1056.00000 913.00000
1367.00000 1130.00000
1517.00000 1117.00000
1370.00000 867.00000
1569.00000 888.00000
1950.00000 1071.00000
1941.00000 930.00000
947.00000 878.00000
866.00000 1032.00000
905.00000 994.00000
861.00000 954.00000
828.00000 992.00000
IMAGE=F0046.JPG
ID=15 
SCALE=0.032191
LM=14
815.00000 1014.00000
1065.00000 1106.00000
1100.00000 920.00000
1431.00000 1134.00000
1590.00000 1115.00000
1428.00000 884.00000
1606.00000 900.00000
2000.00000 1072.00000
2000.00000 930.00000
1013.00000 904.00000
935.00000 1051.00000
976.00000 1011.00000
931.00000 969.00000
890.00000 1011.00000
IMAGE=F0047.JPG
ID=16 
SCALE=0.032241
LM=14
690.00000 1002.00000
994.00000 1122.00000
1037.00000 880.00000
1451.00000 1167.00000
1636.00000 1139.00000
1432.00000 829.00000
1671.00000 849.00000
2138.00000 1093.00000
2135.00000 902.00000
933.00000 858.00000
830.00000 1043.00000
874.00000 998.00000
824.00000 948.00000
781.00000 995.00000
IMAGE=F0048.JPG
ID=17 
SCALE=0.032191
LM=14
495.00000 1013.00000
844.00000 1163.00000
895.00000 927.00000
1324.00000 1189.00000
1505.00000 1163.00000
1310.00000 861.00000
1555.00000 877.00000
2035.00000 1125.00000
2020.00000 945.00000
775.00000 882.00000
659.00000 1080.00000
709.00000 1031.00000
651.00000 980.00000
601.00000 1030.00000
IMAGE=F0009 2W.JPG
ID=1 
SCALE=0.024992
LM=14
527.00000 1057.00000
849.00000 1176.00000
891.00000 913.00000
1367.00000 1195.00000
1584.00000 1160.00000
1304.00000 829.00000
1605.00000 848.00000
2091.00000 1138.00000
2130.00000 946.00000
771.00000 890.00000
656.00000 1098.00000
708.00000 1048.00000
652.00000 1002.00000
604.00000 1049.00000
IMAGE=F0012 2W.JPG
ID=2 
SCALE=0.025633
LM=14
402.00000 988.00000
876.00000 1161.00000
939.00000 831.00000
1492.00000 1208.00000
1759.00000 1165.00000
1453.00000 744.00000
1778.00000 758.00000
2433.00000 1075.00000
2416.00000 827.00000
768.00000 782.00000
628.00000 1055.00000
695.00000 989.00000
619.00000 934.00000
556.00000 994.00000
IMAGE=F0028 2W.JPG
ID=4 
SCALE=0.027017
LM=14
450.00000 993.00000
862.00000 1152.00000
951.00000 878.00000
1472.00000 1193.00000
1705.00000 1153.00000
1429.00000 809.00000
1739.00000 817.00000
2340.00000 1086.00000
2337.00000 876.00000
817.00000 816.00000
661.00000 1071.00000
721.00000 1005.00000
648.00000 938.00000
584.00000 1006.00000
IMAGE=F0029 2W.JPG
ID=5 
SCALE=0.021233
LM=14
474.00000 1039.00000
838.00000 1193.00000
918.00000 927.00000
1406.00000 1234.00000
1651.00000 1188.00000
1350.00000 862.00000
1645.00000 868.00000
2207.00000 1107.00000
2193.00000 889.00000
816.00000 875.00000
646.00000 1082.00000
697.00000 1031.00000
636.00000 983.00000
590.00000 1031.00000
IMAGE=F0030 2W.JPG
ID=6 
SCALE=0.021233
LM=14
500.00000 934.00000
903.00000 1100.00000
938.00000 837.00000
1428.00000 1137.00000
1692.00000 1102.00000
1376.00000 761.00000
1692.00000 761.00000
2262.00000 1045.00000
2239.00000 837.00000
836.00000 785.00000
676.00000 996.00000
726.00000 949.00000
666.00000 893.00000
617.00000 949.00000
IMAGE=F0031 2W.JPG
ID=7 
SCALE=0.026988
LM=14
320.00000 1032.00000
746.00000 1178.00000
806.00000 886.00000
1369.00000 1187.00000
1596.00000 1146.00000
1316.00000 791.00000
1651.00000 798.00000
2231.00000 1116.00000
2235.00000 898.00000
640.00000 845.00000
527.00000 1090.00000
591.00000 1030.00000
517.00000 967.00000
461.00000 1030.00000
IMAGE=F0032 2W.JPG
ID=8 
SCALE=0.021272
LM=14
424.00000 1043.00000
808.00000 1169.00000
846.00000 876.00000
1341.00000 1198.00000
1541.00000 1165.00000
1298.00000 788.00000
1590.00000 815.00000
2115.00000 1090.00000
2093.00000 883.00000
739.00000 845.00000
598.00000 1081.00000
642.00000 1029.00000
589.00000 972.00000
538.00000 1029.00000
IMAGE=F0039 2W.JPG
ID=9 
SCALE=0.024969
LM=14
248.00000 957.00000
742.00000 1188.00000
778.00000 827.00000
1398.00000 1225.00000
1650.00000 1183.00000
1342.00000 736.00000
1706.00000 760.00000
2371.00000 1101.00000
2352.00000 819.00000
658.00000 767.00000
475.00000 1054.00000
542.00000 980.00000
465.00000 913.00000
399.00000 983.00000
IMAGE=F0040 2W.JPG
ID=10 
SCALE=0.021233
LM=14
525.00000 979.00000
928.00000 1108.00000
985.00000 836.00000
1471.00000 1135.00000
1678.00000 1124.00000
1506.00000 746.00000
1752.00000 794.00000
2344.00000 1131.00000
2350.00000 913.00000
832.00000 783.00000
708.00000 1035.00000
757.00000 979.00000
698.00000 922.00000
651.00000 977.00000
IMAGE=F0042 2W.JPG
ID=11 
SCALE=0.021157
LM=14
690.00000 1003.00000
1030.00000 1146.00000
1092.00000 891.00000
1530.00000 1176.00000
1722.00000 1141.00000
1505.00000 817.00000
1744.00000 839.00000
2265.00000 1081.00000
2253.00000 885.00000
971.00000 845.00000
848.00000 1054.00000
893.00000 1009.00000
836.00000 959.00000
793.00000 1006.00000
IMAGE=F0043 2W.JPG
ID=12 
SCALE=0.025633
LM=14
476.00000 1030.00000
922.00000 1169.00000
964.00000 833.00000
1567.00000 1208.00000
1819.00000 1152.00000
1512.00000 711.00000
1843.00000 762.00000
2518.00000 1094.00000
2514.00000 843.00000
850.00000 794.00000
683.00000 1075.00000
743.00000 1013.00000
672.00000 943.00000
616.00000 1010.00000
IMAGE=F0044 2W.JPG
ID=13 
SCALE=0.021257
LM=14
586.00000 981.00000
990.00000 1132.00000
1056.00000 841.00000
1549.00000 1198.00000
1772.00000 1167.00000
1532.00000 771.00000
1843.00000 802.00000
2438.00000 1101.00000
2423.00000 884.00000
913.00000 793.00000
784.00000 1033.00000
828.00000 979.00000
768.00000 923.00000
724.00000 980.00000
IMAGE=F0045 2W.JPG
ID=14 
SCALE=0.024969
LM=14
392.00000 1085.00000
783.00000 1178.00000
840.00000 908.00000
1394.00000 1170.00000
1638.00000 1136.00000
1339.00000 777.00000
1671.00000 792.00000
2206.00000 1114.00000
2214.00000 904.00000
668.00000 858.00000
567.00000 1125.00000
622.00000 1069.00000
558.00000 1016.00000
510.00000 1069.00000
IMAGE=F0046 2W.JPG
ID=15 
SCALE=0.021233
LM=14
534.00000 1067.00000
934.00000 1198.00000
983.00000 898.00000
1516.00000 1180.00000
1761.00000 1124.00000
1467.00000 796.00000
1763.00000 785.00000
2343.00000 1078.00000
2358.00000 867.00000
845.00000 875.00000
717.00000 1119.00000
772.00000 1052.00000
704.00000 987.00000
645.00000 1055.00000
IMAGE=F0047 2W.JPG
ID=16 
SCALE=0.021272
LM=14
517.00000 1005.00000
929.00000 1174.00000
995.00000 853.00000
1517.00000 1209.00000
1796.00000 1147.00000
1441.00000 774.00000
1772.00000 787.00000
2388.00000 1070.00000
2401.00000 833.00000
896.00000 808.00000
729.00000 1054.00000
782.00000 994.00000
720.00000 939.00000
668.00000 992.00000
IMAGE=F0048 2W.JPG
ID=17 
SCALE=0.024992
LM=14
726.00000 925.00000
1064.00000 1070.00000
1116.00000 844.00000
1534.00000 1112.00000
1746.00000 1071.00000
1502.00000 777.00000
1756.00000 798.00000
2264.00000 1038.00000
2250.00000 854.00000
1010.00000 796.00000
887.00000 983.00000
937.00000 933.00000
882.00000 881.00000
827.00000 934.00000
IMAGE=F0009.JPG
ID=1 
SCALE=0.025633
LM=14
650.00000 914.00000
953.00000 1051.00000
1022.00000 793.00000
1464.00000 1119.00000
1715.00000 1103.00000
1429.00000 744.00000
1726.00000 796.00000
2244.00000 1139.00000
2245.00000 935.00000
926.00000 760.00000
771.00000 964.00000
823.00000 914.00000
769.00000 858.00000
721.00000 909.00000
IMAGE=F0012.JPG
ID=2 
SCALE=0.025507
LM=14
309.00000 986.00000
733.00000 1179.00000
793.00000 855.00000
1403.00000 1256.00000
1669.00000 1205.00000
1338.00000 773.00000
1686.00000 785.00000
2396.00000 1104.00000
2359.00000 847.00000
690.00000 795.00000
490.00000 1056.00000
545.00000 998.00000
474.00000 929.00000
424.00000 991.00000
IMAGE=F0028.JPG
ID=4 
SCALE=0.025633
LM=14
543.00000 1034.00000
878.00000 1156.00000
943.00000 933.00000
1387.00000 1187.00000
1607.00000 1140.00000
1345.00000 863.00000
1592.00000 872.00000
2097.00000 1088.00000
2086.00000 917.00000
858.00000 887.00000
713.00000 1093.00000
771.00000 1039.00000
713.00000 979.00000
652.00000 1033.00000
IMAGE=F0029.JPG
ID=5 
SCALE=0.025607
LM=14
585.00000 892.00000
896.00000 1049.00000
969.00000 829.00000
1328.00000 1102.00000
1538.00000 1072.00000
1320.00000 791.00000
1545.00000 808.00000
2005.00000 1023.00000
1988.00000 845.00000
866.00000 785.00000
752.00000 945.00000
803.00000 901.00000
753.00000 848.00000
699.00000 897.00000
IMAGE=F0030.JPG
ID=6 
SCALE=0.025633
LM=14
457.00000 971.00000
839.00000 1138.00000
929.00000 862.00000
1421.00000 1206.00000
1648.00000 1164.00000
1359.00000 794.00000
1671.00000 823.00000
2299.00000 1114.00000
2292.00000 894.00000
800.00000 821.00000
642.00000 1030.00000
694.00000 969.00000
636.00000 908.00000
577.00000 969.00000
IMAGE=F0031.JPG
ID=7 
SCALE=0.025607
LM=14
646.00000 1044.00000
999.00000 1161.00000
1042.00000 928.00000
1501.00000 1172.00000
1671.00000 1138.00000
1461.00000 844.00000
1737.00000 852.00000
2239.00000 1110.00000
2239.00000 928.00000
933.00000 888.00000
818.00000 1087.00000
866.00000 1034.00000
813.00000 979.00000
762.00000 1035.00000
IMAGE=F0032.JPG
ID=8 
SCALE=0.025633
LM=14
755.00000 989.00000
1131.00000 1116.00000
1160.00000 831.00000
1650.00000 1157.00000
1878.00000 1118.00000
1603.00000 738.00000
1885.00000 775.00000
2411.00000 1050.00000
2393.00000 851.00000
1054.00000 802.00000
925.00000 1022.00000
976.00000 974.00000
923.00000 918.00000
866.00000 974.00000
IMAGE=F0039.JPG
ID=9 
SCALE=0.025633
LM=14
489.00000 970.00000
884.00000 1155.00000
928.00000 867.00000
1443.00000 1194.00000
1646.00000 1153.00000
1389.00000 780.00000
1686.00000 802.00000
2230.00000 1094.00000
2224.00000 883.00000
797.00000 825.00000
677.00000 1051.00000
733.00000 998.00000
673.00000 938.00000
613.00000 994.00000
IMAGE=F0040.JPG
ID=10 
SCALE=0.025507
LM=14
747.00000 894.00000
1066.00000 993.00000
1094.00000 766.00000
1512.00000 1019.00000
1719.00000 997.00000
1513.00000 683.00000
1745.00000 722.00000
2203.00000 977.00000
2195.00000 806.00000
999.00000 734.00000
892.00000 926.00000
941.00000 881.00000
890.00000 833.00000
840.00000 879.00000
IMAGE=F0042.JPG
ID=11 
SCALE=0.025565
LM=14
736.00000 856.00000
1061.00000 1005.00000
1116.00000 772.00000
1537.00000 1062.00000
1765.00000 1030.00000
1516.00000 712.00000
1756.00000 738.00000
2284.00000 995.00000
2279.00000 803.00000
986.00000 717.00000
879.00000 915.00000
926.00000 871.00000
871.00000 816.00000
824.00000 865.00000
IMAGE=F0043.JPG
ID=12 
SCALE=0.025607
LM=14
517.00000 950.00000
851.00000 1091.00000
909.00000 837.00000
1314.00000 1166.00000
1520.00000 1148.00000
1301.00000 780.00000
1556.00000 851.00000
2065.00000 1156.00000
2083.00000 972.00000
825.00000 811.00000
679.00000 996.00000
735.00000 948.00000
675.00000 895.00000
627.00000 945.00000
IMAGE=F0044.JPG
ID=13 
SCALE=0.027017
LM=14
737.00000 891.00000
1127.00000 1034.00000
1187.00000 741.00000
1703.00000 1098.00000
1942.00000 1048.00000
1636.00000 655.00000
1952.00000 687.00000
2589.00000 962.00000
2556.00000 740.00000
1063.00000 700.00000
914.00000 929.00000
970.00000 877.00000
911.00000 817.00000
857.00000 873.00000
IMAGE=F0045.JPG
ID=14 
SCALE=0.025607
LM=14
606.00000 965.00000
950.00000 1090.00000
1000.00000 859.00000
1394.00000 1140.00000
1624.00000 1135.00000
1400.00000 798.00000
1672.00000 852.00000
2104.00000 1167.00000
2121.00000 991.00000
887.00000 808.00000
761.00000 1007.00000
816.00000 961.00000
757.00000 909.00000
705.00000 959.00000
IMAGE=F0046.JPG
ID=15 
SCALE=0.025607
LM=14
564.00000 1042.00000
897.00000 1146.00000
927.00000 920.00000
1375.00000 1149.00000
1566.00000 1100.00000
1329.00000 837.00000
1570.00000 826.00000
2066.00000 1059.00000
2069.00000 895.00000
806.00000 891.00000
717.00000 1095.00000
763.00000 1039.00000
708.00000 986.00000
657.00000 1038.00000
IMAGE=F0047.JPG
ID=16 
SCALE=0.025607
LM=14
712.00000 836.00000
1080.00000 1017.00000
1147.00000 718.00000
1672.00000 1102.00000
1886.00000 1068.00000
1626.00000 657.00000
1951.00000 700.00000
2570.00000 1021.00000
2584.00000 786.00000
1095.00000 676.00000
884.00000 893.00000
936.00000 844.00000
878.00000 781.00000
826.00000 837.00000
IMAGE=F0048.JPG
ID=17 
SCALE=0.025607
LM=14
678.00000 1002.00000
988.00000 1128.00000
1038.00000 927.00000
1418.00000 1163.00000
1563.00000 1133.00000
1399.00000 864.00000
1617.00000 881.00000
2065.00000 1098.00000
2067.00000 932.00000
953.00000 880.00000
819.00000 1058.00000
870.00000 1012.00000
814.00000 965.00000
769.00000 1011.00000
IMAGE=F0009.JPG
ID=1 
SCALE=0.027735
LM=14
699.00000 1043.00000
986.00000 1152.00000
1027.00000 920.00000
1453.00000 1184.00000
1622.00000 1152.00000
1414.00000 836.00000
1665.00000 866.00000
2175.00000 1146.00000
2195.00000 951.00000
940.00000 893.00000
818.00000 1085.00000
860.00000 1041.00000
814.00000 996.00000
771.00000 1040.00000
IMAGE=F0012.JPG
ID=2 
SCALE=0.028560
LM=14
565.00000 920.00000
929.00000 1106.00000
989.00000 820.00000
1499.00000 1196.00000
1749.00000 1155.00000
1463.00000 769.00000
1752.00000 789.00000
2376.00000 1075.00000
2342.00000 844.00000
902.00000 769.00000
715.00000 988.00000
768.00000 932.00000
711.00000 876.00000
659.00000 930.00000
IMAGE=F0028.JPG
ID=4 
SCALE=0.028525
LM=14
843.00000 949.00000
1162.00000 1075.00000
1221.00000 863.00000
1603.00000 1119.00000
1749.00000 1089.00000
1591.00000 823.00000
1802.00000 838.00000
2254.00000 1058.00000
2256.00000 898.00000
1127.00000 825.00000
997.00000 1002.00000
1049.00000 951.00000
993.00000 896.00000
939.00000 948.00000
IMAGE=F0029.JPG
ID=5 
SCALE=0.028560
LM=14
703.00000 960.00000
989.00000 1083.00000
1047.00000 895.00000
1398.00000 1127.00000
1561.00000 1095.00000
1373.00000 846.00000
1579.00000 856.00000
2018.00000 1049.00000
2014.00000 884.00000
970.00000 846.00000
846.00000 1005.00000
888.00000 964.00000
838.00000 921.00000
793.00000 964.00000
IMAGE=F0030.JPG
ID=6 
SCALE=0.028467
LM=14
695.00000 1031.00000
1070.00000 1172.00000
1103.00000 926.00000
1573.00000 1203.00000
1822.00000 1145.00000
1511.00000 841.00000
1785.00000 844.00000
2395.00000 1081.00000
2371.00000 867.00000
1031.00000 882.00000
861.00000 1086.00000
916.00000 1034.00000
854.00000 981.00000
803.00000 1035.00000
IMAGE=F0031.JPG
ID=7 
SCALE=0.028467
LM=14
875.00000 1078.00000
1218.00000 1175.00000
1237.00000 947.00000
1658.00000 1168.00000
1854.00000 1114.00000
1599.00000 863.00000
1850.00000 863.00000
2320.00000 1065.00000
2310.00000 901.00000
1149.00000 919.00000
1032.00000 1106.00000
1083.00000 1057.00000
1024.00000 1008.00000
979.00000 1057.00000
IMAGE=F0032.JPG
ID=8 
SCALE=0.028467
LM=14
646.00000 981.00000
985.00000 1099.00000
1027.00000 844.00000
1459.00000 1144.00000
1633.00000 1115.00000
1430.00000 760.00000
1689.00000 794.00000
2177.00000 1047.00000
2159.00000 865.00000
931.00000 812.00000
799.00000 1019.00000
847.00000 970.00000
791.00000 920.00000
744.00000 968.00000
IMAGE=F0039.JPG
ID=9 
SCALE=0.028560
LM=14
673.00000 894.00000
1010.00000 1088.00000
1082.00000 825.00000
1513.00000 1162.00000
1704.00000 1140.00000
1505.00000 782.00000
1770.00000 823.00000
2269.00000 1111.00000
2262.00000 896.00000
998.00000 776.00000
842.00000 970.00000
895.00000 922.00000
835.00000 865.00000
783.00000 915.00000
IMAGE=F0040.JPG
ID=10 
SCALE=0.027735
LM=14
792.00000 1039.00000
1086.00000 1115.00000
1111.00000 909.00000
1478.00000 1118.00000
1643.00000 1098.00000
1475.00000 825.00000
1678.00000 856.00000
2099.00000 1066.00000
2095.00000 910.00000
1036.00000 880.00000
928.00000 1065.00000
972.00000 1023.00000
922.00000 980.00000
875.00000 1021.00000
IMAGE=F0042.JPG
ID=11 
SCALE=0.028525
LM=14
739.00000 1011.00000
1038.00000 1137.00000
1083.00000 906.00000
1485.00000 1169.00000
1651.00000 1136.00000
1457.00000 843.00000
1674.00000 860.00000
2154.00000 1084.00000
2147.00000 907.00000
999.00000 868.00000
874.00000 1058.00000
917.00000 1008.00000
865.00000 963.00000
821.00000 1010.00000
IMAGE=F0043.JPG
ID=12 
SCALE=0.027767
LM=14
675.00000 1076.00000
994.00000 1198.00000
1015.00000 957.00000
1460.00000 1240.00000
1644.00000 1207.00000
1419.00000 873.00000
1676.00000 912.00000
2180.00000 1169.00000
2187.00000 983.00000
938.00000 921.00000
818.00000 1120.00000
864.00000 1075.00000
813.00000 1025.00000
770.00000 1070.00000
IMAGE=F0044.JPG
ID=13 
SCALE=0.028560
LM=14
589.00000 1013.00000
949.00000 1147.00000
1008.00000 882.00000
1473.00000 1216.00000
1648.00000 1180.00000
1440.00000 815.00000
1711.00000 851.00000
2261.00000 1120.00000
2264.00000 924.00000
883.00000 844.00000
759.00000 1055.00000
811.00000 1005.00000
754.00000 949.00000
701.00000 1001.00000
IMAGE=F0045.JPG
ID=14 
SCALE=0.027767
LM=14
759.00000 1023.00000
1074.00000 1119.00000
1106.00000 905.00000
1493.00000 1148.00000
1652.00000 1128.00000
1474.00000 834.00000
1726.00000 865.00000
2165.00000 1128.00000
2148.00000 958.00000
1005.00000 869.00000
899.00000 1057.00000
947.00000 1017.00000
893.00000 967.00000
848.00000 1013.00000
IMAGE=F0046.JPG
ID=15 
SCALE=0.027767
LM=14
944.00000 936.00000
1263.00000 1014.00000
1267.00000 788.00000
1692.00000 986.00000
1884.00000 916.00000
1616.00000 692.00000
1843.00000 672.00000
2298.00000 832.00000
2286.00000 676.00000
1167.00000 775.00000
1089.00000 961.00000
1117.00000 890.00000
1058.00000 872.00000
1027.00000 930.00000
IMAGE=F0047.JPG
ID=16 
SCALE=0.027735
LM=14
597.00000 965.00000
960.00000 1143.00000
1009.00000 856.00000
1489.00000 1194.00000
1693.00000 1141.00000
1432.00000 788.00000
1722.00000 805.00000
2271.00000 1062.00000
2276.00000 859.00000
942.00000 817.00000
770.00000 1018.00000
822.00000 964.00000
760.00000 913.00000
714.00000 965.00000
IMAGE=F0048.JPG
ID=17 
SCALE=0.028525
LM=14
742.00000 1039.00000
1057.00000 1166.00000
1119.00000 950.00000
1491.00000 1189.00000
1656.00000 1149.00000
1467.00000 880.00000
1688.00000 890.00000
2170.00000 1096.00000
2147.00000 929.00000
1050.00000 904.00000
889.00000 1095.00000
940.00000 1046.00000
885.00000 991.00000
835.00000 1042.00000
IMAGE=F0009.JPG
ID=1 
SCALE=0.027017
LM=14
723.00000 947.00000
1019.00000 1061.00000
1077.00000 831.00000
1495.00000 1087.00000
1671.00000 1050.00000
1446.00000 744.00000
1708.00000 764.00000
2189.00000 1027.00000
2191.00000 849.00000
966.00000 795.00000
846.00000 992.00000
889.00000 943.00000
846.00000 893.00000
801.00000 944.00000
IMAGE=F0012.JPG
ID=2 
SCALE=0.027767
LM=14
482.00000 990.00000
920.00000 1154.00000
1002.00000 847.00000
1507.00000 1208.00000
1738.00000 1166.00000
1484.00000 756.00000
1777.00000 776.00000
2453.00000 1077.00000
2426.00000 825.00000
861.00000 790.00000
701.00000 1058.00000
766.00000 996.00000
697.00000 932.00000
634.00000 996.00000
IMAGE=F0028.JPG
ID=4 
SCALE=0.027017
LM=14
865.00000 940.00000
1182.00000 1068.00000
1248.00000 863.00000
1624.00000 1118.00000
1783.00000 1086.00000
1616.00000 823.00000
1827.00000 834.00000
2282.00000 1050.00000
2283.00000 893.00000
1181.00000 820.00000
1017.00000 1003.00000
1074.00000 949.00000
1016.00000 897.00000
961.00000 948.00000
IMAGE=F0029.JPG
ID=5 
SCALE=0.027017
LM=14
840.00000 980.00000
1155.00000 1121.00000
1187.00000 906.00000
1532.00000 1147.00000
1675.00000 1118.00000
1514.00000 860.00000
1712.00000 867.00000
2148.00000 1049.00000
2137.00000 884.00000
1118.00000 866.00000
996.00000 1026.00000
1043.00000 982.00000
994.00000 937.00000
951.00000 982.00000
IMAGE=F0030.JPG
ID=6 
SCALE=0.027017
LM=14
689.00000 988.00000
1064.00000 1135.00000
1123.00000 887.00000
1578.00000 1174.00000
1786.00000 1127.00000
1529.00000 809.00000
1808.00000 815.00000
2395.00000 1066.00000
2378.00000 858.00000
1004.00000 840.00000
862.00000 1051.00000
919.00000 996.00000
859.00000 938.00000
804.00000 998.00000
IMAGE=F0031.JPG
ID=7 
SCALE=0.027017
LM=14
728.00000 967.00000
1078.00000 1097.00000
1113.00000 873.00000
1504.00000 1134.00000
1666.00000 1103.00000
1493.00000 824.00000
1742.00000 844.00000
2194.00000 1102.00000
2196.00000 935.00000
1010.00000 833.00000
890.00000 1014.00000
945.00000 962.00000
889.00000 914.00000
840.00000 962.00000
IMAGE=F0032.JPG
ID=8 
SCALE=0.027735
LM=14
939.00000 983.00000
1311.00000 1092.00000
1342.00000 838.00000
1770.00000 1117.00000
1944.00000 1085.00000
1746.00000 737.00000
1994.00000 762.00000
2476.00000 1018.00000
2456.00000 828.00000
1219.00000 799.00000
1114.00000 1023.00000
1160.00000 975.00000
1107.00000 924.00000
1051.00000 978.00000
IMAGE=F0039.JPG
ID=9 
SCALE=0.027682
LM=14
631.00000 993.00000
1014.00000 1188.00000
1052.00000 906.00000
1483.00000 1231.00000
1693.00000 1195.00000
1466.00000 845.00000
1730.00000 871.00000
2249.00000 1139.00000
2227.00000 927.00000
960.00000 862.00000
812.00000 1069.00000
869.00000 1016.00000
809.00000 960.00000
749.00000 1013.00000
IMAGE=F0040.JPG
ID=10 
SCALE=0.027767
LM=14
704.00000 1045.00000
1008.00000 1131.00000
1041.00000 911.00000
1425.00000 1142.00000
1592.00000 1120.00000
1424.00000 833.00000
1642.00000 862.00000
2079.00000 1088.00000
2072.00000 929.00000
967.00000 881.00000
842.00000 1073.00000
892.00000 1029.00000
845.00000 983.00000
799.00000 1029.00000
IMAGE=F0042.JPG
ID=11 
SCALE=0.027767
LM=14
694.00000 994.00000
1018.00000 1132.00000
1063.00000 897.00000
1455.00000 1166.00000
1641.00000 1134.00000
1447.00000 839.00000
1661.00000 854.00000
2124.00000 1081.00000
2125.00000 902.00000
980.00000 846.00000
839.00000 1049.00000
887.00000 1004.00000
837.00000 954.00000
788.00000 999.00000
IMAGE=F0043.JPG
ID=12 
SCALE=0.027017
LM=14
609.00000 1042.00000
956.00000 1159.00000
996.00000 897.00000
1412.00000 1189.00000
1649.00000 1148.00000
1395.00000 804.00000
1647.00000 851.00000
2176.00000 1117.00000
2184.00000 923.00000
908.00000 872.00000
766.00000 1075.00000
822.00000 1024.00000
770.00000 981.00000
719.00000 1026.00000
IMAGE=F0044.JPG
ID=13 
SCALE=0.027767
LM=14
853.00000 973.00000
1243.00000 1101.00000
1281.00000 821.00000
1738.00000 1140.00000
1919.00000 1100.00000
1707.00000 735.00000
1976.00000 758.00000
2543.00000 1008.00000
2522.00000 810.00000
1143.00000 793.00000
1035.00000 1007.00000
1088.00000 952.00000
1033.00000 901.00000
980.00000 955.00000
IMAGE=F0045.JPG
ID=14 
SCALE=0.027735
LM=14
775.00000 984.00000
1094.00000 1077.00000
1132.00000 860.00000
1520.00000 1094.00000
1683.00000 1074.00000
1508.00000 775.00000
1755.00000 810.00000
2185.00000 1070.00000
2177.00000 904.00000
1048.00000 812.00000
924.00000 1020.00000
977.00000 975.00000
922.00000 924.00000
872.00000 976.00000
IMAGE=F0046.JPG
ID=15 
SCALE=0.027767
LM=14
652.00000 1046.00000
963.00000 1143.00000
993.00000 917.00000
1393.00000 1147.00000
1558.00000 1100.00000
1357.00000 843.00000
1585.00000 843.00000
2042.00000 1043.00000
2036.00000 885.00000
910.00000 896.00000
788.00000 1082.00000
837.00000 1032.00000
786.00000 983.00000
735.00000 1034.00000
IMAGE=F0047.JPG
ID=16 
SCALE=0.027735
LM=14
530.00000 1028.00000
906.00000 1198.00000
967.00000 907.00000
1450.00000 1235.00000
1661.00000 1177.00000
1405.00000 827.00000
1680.00000 836.00000
2248.00000 1081.00000
2253.00000 871.00000
885.00000 868.00000
713.00000 1083.00000
770.00000 1029.00000
710.00000 974.00000
656.00000 1029.00000
IMAGE=F0048.JPG
ID=17 
SCALE=0.027017
LM=14
301.00000 1023.00000
737.00000 1201.00000
806.00000 870.00000
1365.00000 1246.00000
1590.00000 1201.00000
1353.00000 808.00000
1653.00000 823.00000
2305.00000 1072.00000
2258.00000 865.00000
649.00000 843.00000
488.00000 1087.00000
558.00000 1021.00000
494.00000 959.00000
426.00000 1033.00000
IMAGE=F0149.JPG
ID=1 
SCALE=0.031114
LM=14
216.00000 1023.00000
673.00000 1227.00000
740.00000 858.00000
1384.00000 1274.00000
1632.00000 1209.00000
1352.00000 742.00000
1696.00000 772.00000
2367.00000 1077.00000
2380.00000 823.00000
573.00000 830.00000
420.00000 1102.00000
481.00000 1036.00000
418.00000 979.00000
352.00000 1043.00000
IMAGE=F0150.JPG
ID=2 
SCALE=0.034462
LM=14
216.00000 1163.00000
691.00000 1294.00000
723.00000 887.00000
1430.00000 1279.00000
1710.00000 1211.00000
1379.00000 720.00000
1765.00000 744.00000
2465.00000 1106.00000
2407.00000 846.00000
550.00000 878.00000
417.00000 1201.00000
493.00000 1130.00000
414.00000 1062.00000
349.00000 1143.00000
IMAGE=F0152.JPG
ID=4 
SCALE=0.032108
LM=14
193.00000 1032.00000
663.00000 1253.00000
742.00000 878.00000
1398.00000 1285.00000
1664.00000 1235.00000
1371.00000 767.00000
1731.00000 791.00000
2421.00000 1114.00000
2359.00000 866.00000
556.00000 835.00000
399.00000 1116.00000
461.00000 1047.00000
395.00000 984.00000
334.00000 1053.00000
IMAGE=F0153.JPG
ID=5 
SCALE=0.037012
LM=14
153.00000 1093.00000
656.00000 1299.00000
692.00000 918.00000
1390.00000 1305.00000
1638.00000 1255.00000
1381.00000 776.00000
1743.00000 818.00000
2461.00000 1143.00000
2407.00000 905.00000
541.00000 881.00000
381.00000 1177.00000
458.00000 1093.00000
379.00000 1023.00000
298.00000 1108.00000
IMAGE=F0154.JPG
ID=6 
SCALE=0.028560
LM=14
292.00000 1049.00000
742.00000 1219.00000
798.00000 889.00000
1437.00000 1245.00000
1672.00000 1207.00000
1410.00000 774.00000
1808.00000 798.00000
2423.00000 1092.00000
2381.00000 860.00000
665.00000 854.00000
496.00000 1125.00000
575.00000 1050.00000
503.00000 980.00000
427.00000 1052.00000
IMAGE=F0161.JPG
ID=7 
SCALE=0.026988
LM=14
156.00000 1088.00000
608.00000 1211.00000
653.00000 856.00000
1374.00000 1253.00000
1636.00000 1199.00000
1359.00000 712.00000
1742.00000 758.00000
2446.00000 1048.00000
2394.00000 797.00000
486.00000 836.00000
349.00000 1134.00000
420.00000 1061.00000
338.00000 992.00000
270.00000 1064.00000
IMAGE=F0162.JPG
ID=8 
SCALE=0.027017
LM=14
380.00000 1044.00000
800.00000 1217.00000
859.00000 905.00000
1440.00000 1271.00000
1672.00000 1235.00000
1471.00000 803.00000
1784.00000 851.00000
2372.00000 1129.00000
2356.00000 894.00000
726.00000 861.00000
578.00000 1127.00000
646.00000 1055.00000
578.00000 995.00000
508.00000 1061.00000
IMAGE=F0163.JPG
ID=9 
SCALE=0.027767
LM=14
576.00000 1056.00000
940.00000 1129.00000
953.00000 914.00000
1381.00000 1135.00000
1555.00000 1118.00000
1411.00000 830.00000
1620.00000 842.00000
2161.00000 1034.00000
2131.00000 856.00000
854.00000 858.00000
746.00000 1105.00000
808.00000 1039.00000
746.00000 990.00000
685.00000 1058.00000
IMAGE=F0164.JPG
ID=10 
SCALE=0.021734
LM=14
459.00000 1090.00000
850.00000 1182.00000
895.00000 909.00000
1389.00000 1166.00000
1577.00000 1140.00000
1406.00000 806.00000
1664.00000 829.00000
2225.00000 1092.00000
2187.00000 904.00000
744.00000 888.00000
643.00000 1135.00000
710.00000 1069.00000
643.00000 1005.00000
573.00000 1074.00000
IMAGE=F0165.JPG
ID=11 
SCALE=0.022200
LM=14
174.00000 937.00000
612.00000 1150.00000
713.00000 774.00000
1334.00000 1246.00000
1592.00000 1208.00000
1329.00000 714.00000
1697.00000 768.00000
2379.00000 1096.00000
2344.00000 843.00000
522.00000 760.00000
372.00000 1016.00000
430.00000 939.00000
364.00000 884.00000
304.00000 953.00000
IMAGE=F0168.JPG
ID=12 
SCALE=0.038433
LM=14
229.00000 973.00000
664.00000 1173.00000
771.00000 831.00000
1390.00000 1241.00000
1641.00000 1222.00000
1378.00000 762.00000
1781.00000 826.00000
2476.00000 1158.00000
2400.00000 929.00000
620.00000 797.00000
436.00000 1055.00000
508.00000 990.00000
436.00000 912.00000
360.00000 989.00000
IMAGE=F0170.JPG
ID=13 
SCALE=0.027017
LM=14
117.00000 1037.00000
565.00000 1232.00000
605.00000 822.00000
1333.00000 1322.00000
1623.00000 1268.00000
1320.00000 687.00000
1721.00000 755.00000
2466.00000 1161.00000
2434.00000 881.00000
466.00000 790.00000
313.00000 1117.00000
376.00000 1044.00000
314.00000 976.00000
244.00000 1047.00000
IMAGE=F0171.JPG
ID=14 
SCALE=0.037012
LM=14
129.00000 1082.00000
571.00000 1252.00000
622.00000 872.00000
1358.00000 1313.00000
1636.00000 1261.00000
1342.00000 670.00000
1750.00000 748.00000
2430.00000 1146.00000
2401.00000 890.00000
466.00000 842.00000
325.00000 1158.00000
396.00000 1086.00000
316.00000 1018.00000
252.00000 1096.00000
IMAGE=F0172.JPG
ID=15 
SCALE=0.032241
LM=14
233.00000 962.00000
654.00000 1128.00000
750.00000 774.00000
1361.00000 1242.00000
1646.00000 1208.00000
1384.00000 684.00000
1732.00000 729.00000
2452.00000 1105.00000
2447.00000 822.00000
592.00000 742.00000
428.00000 1020.00000
488.00000 954.00000
427.00000 891.00000
367.00000 961.00000
IMAGE=F0173.JPG
ID=16 
SCALE=0.035692
LM=14
181.00000 1026.00000
597.00000 1221.00000
711.00000 858.00000
1341.00000 1314.00000
1610.00000 1267.00000
1343.00000 790.00000
1733.00000 839.00000
2434.00000 1178.00000
2386.00000 922.00000
534.00000 836.00000
380.00000 1109.00000
449.00000 1041.00000
380.00000 974.00000
314.00000 1047.00000
IMAGE=F0174.JPG
ID=17 
SCALE=0.032241
LM=14
134.00000 1082.00000
575.00000 1259.00000
633.00000 905.00000
1310.00000 1303.00000
1579.00000 1268.00000
1313.00000 767.00000
1734.00000 844.00000
2385.00000 1232.00000
2354.00000 981.00000
465.00000 876.00000
333.00000 1157.00000
396.00000 1080.00000
321.00000 1020.00000
262.00000 1097.00000
IMAGE=F0175.JPG
ID=18 
SCALE=0.027767
LM=14
228.00000 1055.00000
656.00000 1218.00000
725.00000 876.00000
1392.00000 1288.00000
1662.00000 1244.00000
1399.00000 772.00000
1727.00000 822.00000
2424.00000 1119.00000
2400.00000 852.00000
568.00000 851.00000
423.00000 1119.00000
488.00000 1040.00000
412.00000 979.00000
348.00000 1061.00000
IMAGE=F0176.JPG
ID=19 
SCALE=0.030083
LM=14
511.00000 1050.00000
883.00000 1177.00000
942.00000 911.00000
1446.00000 1214.00000
1628.00000 1192.00000
1449.00000 855.00000
1737.00000 883.00000
2246.00000 1120.00000
2239.00000 925.00000
810.00000 884.00000
687.00000 1107.00000
747.00000 1039.00000
676.00000 981.00000
624.00000 1046.00000
IMAGE=F0177.JPG
ID=20 
SCALE=0.022200
LM=14
405.00000 1016.00000
785.00000 1149.00000
847.00000 842.00000
1431.00000 1199.00000
1672.00000 1170.00000
1422.00000 740.00000
1758.00000 772.00000
2401.00000 1120.00000
2374.00000 883.00000
687.00000 820.00000
566.00000 1070.00000
623.00000 1010.00000
564.00000 950.00000
505.00000 1014.00000
IMAGE=F0178.JPG
ID=21 
SCALE=0.029399
LM=14
296.00000 967.00000
716.00000 1157.00000
772.00000 798.00000
1416.00000 1260.00000
1685.00000 1204.00000
1401.00000 706.00000
1745.00000 733.00000
2461.00000 1091.00000
2416.00000 840.00000
619.00000 765.00000
478.00000 1036.00000
536.00000 970.00000
474.00000 914.00000
416.00000 975.00000
IMAGE=F0179.JPG
ID=22 
SCALE=0.033315
LM=14
316.00000 957.00000
708.00000 1122.00000
791.00000 805.00000
1371.00000 1204.00000
1629.00000 1170.00000
1373.00000 734.00000
1687.00000 775.00000
2359.00000 1071.00000
2343.00000 835.00000
631.00000 781.00000
495.00000 1017.00000
559.00000 944.00000
492.00000 887.00000
425.00000 953.00000
IMAGE=F0180.JPG
ID=23 
SCALE=0.032241
LM=14
313.00000 1008.00000
677.00000 1155.00000
737.00000 842.00000
1333.00000 1245.00000
1572.00000 1221.00000
1320.00000 765.00000
1686.00000 816.00000
2337.00000 1136.00000
2303.00000 924.00000
625.00000 822.00000
483.00000 1057.00000
539.00000 988.00000
476.00000 931.00000
417.00000 1006.00000
IMAGE=F0181.JPG
ID=24 
SCALE=0.032241
LM=14
356.00000 914.00000
753.00000 1100.00000
802.00000 788.00000
1397.00000 1170.00000
1619.00000 1140.00000
1405.00000 722.00000
1746.00000 774.00000
2333.00000 1091.00000
2319.00000 863.00000
679.00000 746.00000
530.00000 993.00000
595.00000 923.00000
525.00000 859.00000
462.00000 925.00000
IMAGE=F0182.JPG
ID=25 
SCALE=0.031235
LM=14
331.00000 957.00000
711.00000 1142.00000
782.00000 851.00000
1374.00000 1230.00000
1606.00000 1186.00000
1401.00000 767.00000
1717.00000 791.00000
2355.00000 1117.00000
2323.00000 871.00000
644.00000 800.00000
498.00000 1044.00000
563.00000 974.00000
506.00000 912.00000
434.00000 978.00000
IMAGE=F0183.JPG
ID=26 
SCALE=0.031235
LM=14
313.00000 1042.00000
713.00000 1203.00000
778.00000 857.00000
1399.00000 1260.00000
1645.00000 1216.00000
1360.00000 766.00000
1699.00000 790.00000
2398.00000 1113.00000
2351.00000 878.00000
627.00000 838.00000
496.00000 1095.00000
550.00000 1028.00000
488.00000 970.00000
428.00000 1029.00000
IMAGE=F0184.JPG
ID=27 
SCALE=0.030875
LM=14
361.00000 997.00000
755.00000 1159.00000
815.00000 835.00000
1460.00000 1214.00000
1713.00000 1179.00000
1423.00000 698.00000
1794.00000 752.00000
2502.00000 1076.00000
2475.00000 829.00000
672.00000 807.00000
532.00000 1042.00000
591.00000 983.00000
528.00000 929.00000
471.00000 993.00000
IMAGE=F0185.JPG
ID=28 
SCALE=0.031189
LM=14
267.00000 1057.00000
686.00000 1222.00000
749.00000 876.00000
1401.00000 1291.00000
1670.00000 1242.00000
1389.00000 764.00000
1734.00000 801.00000
2435.00000 1154.00000
2397.00000 889.00000
584.00000 854.00000
445.00000 1111.00000
508.00000 1046.00000
440.00000 987.00000
380.00000 1059.00000
IMAGE=F0187.JPG
ID=30 
SCALE=0.027767
LM=14
311.00000 1014.00000
724.00000 1179.00000
808.00000 848.00000
1416.00000 1242.00000
1673.00000 1192.00000
1366.00000 743.00000
1725.00000 782.00000
2435.00000 1071.00000
2401.00000 820.00000
659.00000 820.00000
502.00000 1080.00000
568.00000 1002.00000
500.00000 942.00000
435.00000 1015.00000
IMAGE=F0188.JPG
ID=31 
SCALE=0.027735
LM=14
349.00000 803.00000
737.00000 977.00000
836.00000 654.00000
1347.00000 1005.00000
1563.00000 950.00000
1309.00000 581.00000
1597.00000 577.00000
2285.00000 867.00000
2259.00000 618.00000
662.00000 635.00000
520.00000 871.00000
577.00000 807.00000
519.00000 747.00000
453.00000 813.00000
IMAGE=F0149.JPG
ID=1 
SCALE=0.032241
LM=14
168.00000 1045.00000
595.00000 1263.00000
653.00000 916.00000
1343.00000 1333.00000
1588.00000 1281.00000
1275.00000 805.00000
1656.00000 816.00000
2453.00000 1199.00000
2465.00000 927.00000
509.00000 859.00000
350.00000 1141.00000
411.00000 1075.00000
349.00000 1013.00000
285.00000 1082.00000
IMAGE=F0150.JPG
ID=2 
SCALE=0.034401
LM=14
239.00000 998.00000
645.00000 1138.00000
657.00000 787.00000
1311.00000 1164.00000
1564.00000 1131.00000
1273.00000 669.00000
1646.00000 691.00000
2336.00000 1097.00000
2359.00000 824.00000
523.00000 762.00000
407.00000 1066.00000
456.00000 1004.00000
395.00000 944.00000
341.00000 1009.00000
IMAGE=F0152.JPG
ID=4 
SCALE=0.037012
LM=14
110.00000 892.00000
527.00000 1210.00000
673.00000 832.00000
1302.00000 1342.00000
1582.00000 1298.00000
1263.00000 808.00000
1656.00000 837.00000
2401.00000 1251.00000
2389.00000 969.00000
455.00000 767.00000
301.00000 1009.00000
372.00000 951.00000
317.00000 875.00000
240.00000 940.00000
IMAGE=F0153.JPG
ID=5 
SCALE=0.038433
LM=14
197.00000 946.00000
588.00000 1185.00000
671.00000 840.00000
1273.00000 1262.00000
1521.00000 1203.00000
1237.00000 763.00000
1579.00000 809.00000
2327.00000 1148.00000
2277.00000 879.00000
522.00000 799.00000
369.00000 1056.00000
433.00000 982.00000
367.00000 912.00000
299.00000 983.00000
IMAGE=F0154.JPG
ID=6 
SCALE=0.033315
LM=14
316.00000 876.00000
696.00000 1005.00000
780.00000 721.00000
1294.00000 1093.00000
1559.00000 1067.00000
1288.00000 662.00000
1609.00000 701.00000
2186.00000 1023.00000
2171.00000 800.00000
602.00000 680.00000
495.00000 932.00000
554.00000 866.00000
494.00000 810.00000
432.00000 873.00000
IMAGE=F0161.JPG
ID=7 
SCALE=0.031235
LM=14
359.00000 912.00000
718.00000 1022.00000
789.00000 727.00000
1386.00000 1091.00000
1617.00000 1067.00000
1399.00000 624.00000
1709.00000 682.00000
2384.00000 1039.00000
2349.00000 788.00000
612.00000 712.00000
519.00000 964.00000
574.00000 907.00000
509.00000 843.00000
455.00000 908.00000
IMAGE=F0162.JPG
ID=8 
SCALE=0.032191
LM=14
636.00000 961.00000
988.00000 1084.00000
1049.00000 815.00000
1508.00000 1127.00000
1697.00000 1094.00000
1497.00000 732.00000
1777.00000 769.00000
2283.00000 1043.00000
2272.00000 840.00000
917.00000 787.00000
805.00000 1007.00000
856.00000 947.00000
801.00000 897.00000
745.00000 957.00000
IMAGE=F0163.JPG
ID=9 
SCALE=0.034462
LM=14
774.00000 845.00000
1023.00000 959.00000
1091.00000 772.00000
1401.00000 1004.00000
1598.00000 992.00000
1405.00000 743.00000
1587.00000 771.00000
2039.00000 938.00000
1997.00000 786.00000
989.00000 750.00000
897.00000 892.00000
943.00000 842.00000
897.00000 803.00000
851.00000 848.00000
IMAGE=F0164.JPG
ID=10 
SCALE=0.028560
LM=14
797.00000 985.00000
1079.00000 1075.00000
1151.00000 848.00000
1521.00000 1089.00000
1680.00000 1073.00000
1532.00000 800.00000
1759.00000 818.00000
2206.00000 1062.00000
2194.00000 892.00000
1022.00000 841.00000
932.00000 1029.00000
975.00000 966.00000
923.00000 926.00000
877.00000 984.00000
IMAGE=F0165.JPG
ID=11 
SCALE=0.028560
LM=14
457.00000 845.00000
758.00000 976.00000
840.00000 639.00000
1435.00000 1051.00000
1658.00000 1012.00000
1421.00000 559.00000
1763.00000 617.00000
2400.00000 979.00000
2435.00000 741.00000
683.00000 646.00000
579.00000 891.00000
613.00000 831.00000
565.00000 776.00000
527.00000 840.00000
IMAGE=F0168.JPG
ID=12 
SCALE=0.041631
LM=14
423.00000 871.00000
756.00000 1060.00000
845.00000 784.00000
1383.00000 1148.00000
1594.00000 1119.00000
1345.00000 739.00000
1679.00000 766.00000
2301.00000 1103.00000
2303.00000 870.00000
711.00000 750.00000
579.00000 957.00000
636.00000 900.00000
575.00000 843.00000
518.00000 899.00000
IMAGE=F0170.JPG
ID=13 
SCALE=0.033315
LM=14
191.00000 949.00000
579.00000 1151.00000
652.00000 798.00000
1291.00000 1289.00000
1697.00000 1221.00000
1249.00000 704.00000
1607.00000 754.00000
2378.00000 1149.00000
2435.00000 837.00000
509.00000 747.00000
365.00000 1039.00000
423.00000 980.00000
365.00000 919.00000
309.00000 975.00000
IMAGE=F0171.JPG
ID=14 
SCALE=0.041631
LM=14
223.00000 885.00000
643.00000 1107.00000
709.00000 768.00000
1325.00000 1224.00000
1592.00000 1187.00000
1311.00000 682.00000
1666.00000 727.00000
2362.00000 1081.00000
2327.00000 829.00000
521.00000 725.00000
429.00000 984.00000
490.00000 919.00000
429.00000 856.00000
363.00000 922.00000
IMAGE=F0172.JPG
ID=15 
SCALE=0.038433
LM=14
173.00000 748.00000
562.00000 891.00000
621.00000 537.00000
1249.00000 957.00000
1595.00000 885.00000
1213.00000 403.00000
1561.00000 405.00000
2381.00000 768.00000
2405.00000 491.00000
455.00000 501.00000
337.00000 809.00000
387.00000 757.00000
327.00000 697.00000
279.00000 756.00000
IMAGE=F0173.JPG
ID=16 
SCALE=0.037012
LM=14
169.00000 872.00000
582.00000 1093.00000
666.00000 741.00000
1263.00000 1208.00000
1520.00000 1177.00000
1257.00000 701.00000
1641.00000 761.00000
2395.00000 1152.00000
2416.00000 867.00000
513.00000 705.00000
340.00000 958.00000
399.00000 895.00000
337.00000 832.00000
279.00000 895.00000
IMAGE=F0174.JPG
ID=17 
SCALE=0.033260
LM=14
445.00000 890.00000
856.00000 1049.00000
918.00000 731.00000
1480.00000 1107.00000
1744.00000 1075.00000
1455.00000 643.00000
1805.00000 701.00000
2363.00000 1119.00000
2423.00000 872.00000
767.00000 702.00000
649.00000 957.00000
699.00000 891.00000
638.00000 839.00000
577.00000 899.00000
IMAGE=F0175.JPG
ID=18 
SCALE=0.033315
LM=14
387.00000 1030.00000
789.00000 1143.00000
822.00000 839.00000
1433.00000 1168.00000
1655.00000 1136.00000
1425.00000 713.00000
1737.00000 751.00000
2349.00000 1137.00000
2367.00000 894.00000
671.00000 817.00000
562.00000 1085.00000
613.00000 1014.00000
546.00000 959.00000
490.00000 1028.00000
IMAGE=F0176.JPG
ID=19 
SCALE=0.034462
LM=14
745.00000 961.00000
1018.00000 1061.00000
1085.00000 865.00000
1452.00000 1095.00000
1604.00000 1069.00000
1455.00000 819.00000
1679.00000 820.00000
2065.00000 1021.00000
2070.00000 854.00000
955.00000 833.00000
880.00000 1007.00000
925.00000 961.00000
875.00000 913.00000
827.00000 965.00000
IMAGE=F0177.JPG
ID=20 
SCALE=0.031235
LM=14
187.00000 927.00000
545.00000 1095.00000
605.00000 781.00000
1213.00000 1183.00000
1435.00000 1150.00000
1174.00000 707.00000
1513.00000 733.00000
2197.00000 1131.00000
2216.00000 854.00000
456.00000 757.00000
338.00000 984.00000
395.00000 923.00000
336.00000 867.00000
279.00000 928.00000
IMAGE=F0178.JPG
ID=21 
SCALE=0.029399
LM=14
129.00000 853.00000
501.00000 1073.00000
587.00000 748.00000
1194.00000 1211.00000
1463.00000 1179.00000
1171.00000 695.00000
1532.00000 733.00000
2198.00000 1175.00000
2183.00000 902.00000
419.00000 687.00000
305.00000 947.00000
353.00000 898.00000
296.00000 839.00000
247.00000 894.00000
IMAGE=F0179.JPG
ID=22 
SCALE=0.034462
LM=14
321.00000 859.00000
661.00000 1032.00000
734.00000 759.00000
1268.00000 1128.00000
1482.00000 1102.00000
1247.00000 709.00000
1543.00000 739.00000
2172.00000 1082.00000
2179.00000 853.00000
593.00000 712.00000
469.00000 938.00000
525.00000 880.00000
467.00000 825.00000
410.00000 884.00000
IMAGE=F0180.JPG
ID=23 
SCALE=0.037012
LM=14
398.00000 891.00000
775.00000 1079.00000
845.00000 768.00000
1379.00000 1187.00000
1622.00000 1161.00000
1369.00000 715.00000
1723.00000 759.00000
2376.00000 1139.00000
2379.00000 893.00000
661.00000 739.00000
559.00000 960.00000
619.00000 896.00000
553.00000 841.00000
499.00000 901.00000
IMAGE=F0181.JPG
ID=24 
SCALE=0.030289
LM=14
207.00000 955.00000
562.00000 1129.00000
619.00000 834.00000
1193.00000 1196.00000
1406.00000 1169.00000
1138.00000 777.00000
1481.00000 814.00000
2068.00000 1148.00000
2075.00000 920.00000
479.00000 797.00000
364.00000 1034.00000
425.00000 967.00000
362.00000 911.00000
303.00000 976.00000
IMAGE=F0182.JPG
ID=25 
SCALE=0.032241
LM=14
137.00000 1024.00000
535.00000 1193.00000
583.00000 887.00000
1217.00000 1238.00000
1439.00000 1188.00000
1159.00000 755.00000
1516.00000 763.00000
2253.00000 1102.00000
2232.00000 841.00000
434.00000 841.00000
317.00000 1099.00000
379.00000 1042.00000
317.00000 974.00000
250.00000 1039.00000
IMAGE=F0183.JPG
ID=26 
SCALE=0.031189
LM=14
443.00000 855.00000
824.00000 1043.00000
911.00000 733.00000
1442.00000 1134.00000
1660.00000 1092.00000
1391.00000 670.00000
1725.00000 701.00000
2375.00000 1054.00000
2384.00000 793.00000
727.00000 688.00000
619.00000 927.00000
672.00000 870.00000
613.00000 815.00000
560.00000 871.00000
IMAGE=F0184.JPG
ID=27 
SCALE=0.033315
LM=14
417.00000 959.00000
734.00000 1131.00000
813.00000 863.00000
1355.00000 1227.00000
1599.00000 1198.00000
1327.00000 785.00000
1638.00000 821.00000
2273.00000 1169.00000
2286.00000 925.00000
661.00000 816.00000
558.00000 1028.00000
604.00000 975.00000
550.00000 927.00000
501.00000 980.00000
IMAGE=F0185.JPG
ID=28 
SCALE=0.034462
LM=14
381.00000 934.00000
739.00000 1131.00000
833.00000 835.00000
1358.00000 1251.00000
1578.00000 1232.00000
1347.00000 806.00000
1655.00000 843.00000
2274.00000 1236.00000
2321.00000 986.00000
641.00000 796.00000
540.00000 1018.00000
594.00000 970.00000
537.00000 911.00000
481.00000 966.00000
IMAGE=F0187.JPG
ID=30 
SCALE=0.032191
LM=14
453.00000 904.00000
840.00000 1073.00000
942.00000 758.00000
1448.00000 1143.00000
1634.00000 1106.00000
1379.00000 696.00000
1713.00000 725.00000
2366.00000 1057.00000
2367.00000 813.00000
781.00000 730.00000
637.00000 964.00000
690.00000 906.00000
634.00000 846.00000
573.00000 906.00000
IMAGE=F0188.JPG
ID=31 
SCALE=0.032191
LM=14
775.00000 946.00000
1072.00000 1098.00000
1187.00000 847.00000
1558.00000 1162.00000
1736.00000 1124.00000
1548.00000 820.00000
1779.00000 832.00000
2284.00000 1107.00000
2269.00000 925.00000
1037.00000 829.00000
907.00000 1000.00000
956.00000 948.00000
909.00000 902.00000
865.00000 956.00000
IMAGE=F0149.JPG
ID=1 
SCALE=0.039498
LM=14
277.00000 917.00000
691.00000 1126.00000
753.00000 790.00000
1366.00000 1196.00000
1604.00000 1141.00000
1327.00000 704.00000
1666.00000 723.00000
2368.00000 1084.00000
2390.00000 832.00000
605.00000 744.00000
460.00000 1002.00000
519.00000 940.00000
459.00000 883.00000
400.00000 944.00000
IMAGE=F0150.JPG
ID=2 
SCALE=0.037012
LM=14
164.00000 979.00000
599.00000 1108.00000
630.00000 739.00000
1319.00000 1135.00000
1550.00000 1092.00000
1267.00000 608.00000
1643.00000 632.00000
2349.00000 1035.00000
2370.00000 761.00000
466.00000 723.00000
353.00000 1037.00000
413.00000 971.00000
345.00000 911.00000
286.00000 972.00000
IMAGE=F0152.JPG
ID=4 
SCALE=0.034462
LM=14
136.00000 892.00000
578.00000 1158.00000
682.00000 780.00000
1329.00000 1208.00000
1592.00000 1137.00000
1239.00000 703.00000
1616.00000 697.00000
2326.00000 1019.00000
2311.00000 757.00000
492.00000 738.00000
338.00000 993.00000
401.00000 934.00000
336.00000 867.00000
271.00000 932.00000
IMAGE=F0153.JPG
ID=5 
SCALE=0.036936
LM=14
144.00000 900.00000
600.00000 1157.00000
682.00000 804.00000
1320.00000 1245.00000
1567.00000 1189.00000
1299.00000 723.00000
1644.00000 763.00000
2388.00000 1106.00000
2375.00000 841.00000
511.00000 739.00000
349.00000 1021.00000
423.00000 949.00000
349.00000 873.00000
277.00000 949.00000
IMAGE=F0154.JPG
ID=6 
SCALE=0.029361
LM=14
377.00000 989.00000
781.00000 1089.00000
846.00000 804.00000
1390.00000 1126.00000
1599.00000 1076.00000
1335.00000 693.00000
1656.00000 706.00000
2297.00000 951.00000
2295.00000 701.00000
666.00000 771.00000
569.00000 1040.00000
624.00000 982.00000
559.00000 926.00000
497.00000 992.00000
IMAGE=F0161.JPG
ID=7 
SCALE=0.030083
LM=14
269.00000 1043.00000
689.00000 1142.00000
759.00000 816.00000
1385.00000 1184.00000
1627.00000 1147.00000
1374.00000 691.00000
1709.00000 731.00000
2417.00000 1071.00000
2433.00000 786.00000
550.00000 810.00000
457.00000 1082.00000
516.00000 1018.00000
451.00000 954.00000
387.00000 1027.00000
IMAGE=F0162.JPG
ID=8 
SCALE=0.029399
LM=14
504.00000 993.00000
903.00000 1134.00000
967.00000 857.00000
1469.00000 1190.00000
1673.00000 1156.00000
1462.00000 760.00000
1773.00000 796.00000
2328.00000 1096.00000
2296.00000 877.00000
805.00000 815.00000
696.00000 1058.00000
751.00000 995.00000
690.00000 941.00000
628.00000 1001.00000
IMAGE=F0163.JPG
ID=9 
SCALE=0.029361
LM=14
843.00000 960.00000
1092.00000 1057.00000
1141.00000 873.00000
1448.00000 1075.00000
1603.00000 1050.00000
1425.00000 830.00000
1601.00000 844.00000
2020.00000 970.00000
1994.00000 826.00000
1038.00000 859.00000
961.00000 996.00000
1006.00000 950.00000
963.00000 915.00000
918.00000 959.00000
IMAGE=F0164.JPG
ID=10 
SCALE=0.030248
LM=14
1005.00000 1042.00000
1290.00000 1116.00000
1324.00000 915.00000
1681.00000 1115.00000
1833.00000 1092.00000
1676.00000 847.00000
1886.00000 857.00000
2313.00000 1059.00000
2347.00000 892.00000
1210.00000 904.00000
1138.00000 1078.00000
1178.00000 1027.00000
1134.00000 990.00000
1089.00000 1038.00000
IMAGE=F0165.JPG
ID=11 
SCALE=0.030248
LM=14
118.00000 1052.00000
479.00000 1197.00000
610.00000 832.00000
1313.00000 1255.00000
1555.00000 1197.00000
1253.00000 702.00000
1628.00000 732.00000
2375.00000 1109.00000
2435.00000 849.00000
371.00000 823.00000
271.00000 1111.00000
313.00000 1049.00000
258.00000 988.00000
212.00000 1055.00000
IMAGE=F0168.JPG
ID=12 
SCALE=0.035624
LM=14
557.00000 937.00000
904.00000 1111.00000
955.00000 845.00000
1451.00000 1166.00000
1623.00000 1133.00000
1412.00000 783.00000
1707.00000 802.00000
2268.00000 1071.00000
2273.00000 863.00000
833.00000 819.00000
712.00000 1013.00000
767.00000 966.00000
711.00000 909.00000
657.00000 966.00000
IMAGE=F0170.JPG
ID=13 
SCALE=0.034462
LM=14
111.00000 1061.00000
631.00000 1257.00000
668.00000 847.00000
1307.00000 1327.00000
1587.00000 1263.00000
1259.00000 717.00000
1620.00000 754.00000
2405.00000 1127.00000
2413.00000 818.00000
481.00000 811.00000
353.00000 1130.00000
417.00000 1067.00000
345.00000 1006.00000
287.00000 1076.00000
IMAGE=F0171.JPG
ID=14 
SCALE=0.039968
LM=14
208.00000 786.00000
684.00000 1017.00000
733.00000 646.00000
1353.00000 1107.00000
1602.00000 1073.00000
1331.00000 557.00000
1677.00000 594.00000
2383.00000 935.00000
2379.00000 675.00000
563.00000 601.00000
435.00000 883.00000
503.00000 822.00000
436.00000 754.00000
368.00000 821.00000
IMAGE=F0172.JPG
ID=15 
SCALE=0.035624
LM=14
359.00000 990.00000
717.00000 1135.00000
799.00000 813.00000
1392.00000 1229.00000
1700.00000 1163.00000
1351.00000 730.00000
1645.00000 734.00000
2341.00000 1077.00000
2379.00000 824.00000
619.00000 779.00000
514.00000 1050.00000
563.00000 999.00000
515.00000 945.00000
461.00000 1001.00000
IMAGE=F0173.JPG
ID=16 
SCALE=0.039715
LM=14
127.00000 882.00000
586.00000 1084.00000
652.00000 726.00000
1281.00000 1154.00000
1527.00000 1104.00000
1242.00000 640.00000
1621.00000 670.00000
2377.00000 1001.00000
2381.00000 719.00000
441.00000 703.00000
317.00000 969.00000
381.00000 906.00000
321.00000 841.00000
253.00000 905.00000
IMAGE=F0174.JPG
ID=17 
SCALE=0.032241
LM=14
398.00000 1024.00000
856.00000 1156.00000
922.00000 814.00000
1514.00000 1169.00000
1741.00000 1117.00000
1466.00000 673.00000
1841.00000 708.00000
2468.00000 1101.00000
2509.00000 849.00000
710.00000 799.00000
625.00000 1067.00000
678.00000 999.00000
610.00000 947.00000
557.00000 1014.00000
IMAGE=F0175.JPG
ID=18 
SCALE=0.030289
LM=14
321.00000 1015.00000
762.00000 1113.00000
805.00000 782.00000
1424.00000 1129.00000
1733.00000 1087.00000
1405.00000 644.00000
1738.00000 689.00000
2367.00000 1071.00000
2404.00000 828.00000
610.00000 780.00000
516.00000 1049.00000
580.00000 978.00000
505.00000 918.00000
446.00000 995.00000
IMAGE=F0176.JPG
ID=19 
SCALE=0.032241
LM=14
871.00000 993.00000
1153.00000 1088.00000
1219.00000 887.00000
1585.00000 1113.00000
1721.00000 1081.00000
1571.00000 843.00000
1759.00000 841.00000
2183.00000 1015.00000
2173.00000 855.00000
1095.00000 867.00000
1011.00000 1034.00000
1058.00000 991.00000
1008.00000 945.00000
961.00000 991.00000
IMAGE=F0177.JPG
ID=20 
SCALE=0.029399
LM=14
442.00000 934.00000
832.00000 1111.00000
895.00000 797.00000
1473.00000 1198.00000
1702.00000 1151.00000
1453.00000 724.00000
1763.00000 751.00000
2362.00000 1127.00000
2407.00000 881.00000
721.00000 769.00000
620.00000 1001.00000
675.00000 935.00000
611.00000 879.00000
556.00000 943.00000
IMAGE=F0178.JPG
ID=21 
SCALE=0.030289
LM=14
297.00000 1025.00000
714.00000 1197.00000
791.00000 833.00000
1429.00000 1242.00000
1678.00000 1167.00000
1344.00000 705.00000
1697.00000 698.00000
2401.00000 1053.00000
2408.00000 771.00000
607.00000 805.00000
491.00000 1089.00000
543.00000 1029.00000
481.00000 977.00000
429.00000 1032.00000
IMAGE=F0179.JPG
ID=22 
SCALE=0.032241
LM=14
204.00000 909.00000
642.00000 1094.00000
696.00000 771.00000
1343.00000 1154.00000
1605.00000 1108.00000
1290.00000 677.00000
1635.00000 676.00000
2366.00000 1016.00000
2377.00000 755.00000
503.00000 729.00000
393.00000 1003.00000
463.00000 939.00000
391.00000 874.00000
327.00000 940.00000
IMAGE=F0180.JPG
ID=23 
SCALE=0.029399
LM=14
453.00000 959.00000
818.00000 1129.00000
881.00000 851.00000
1388.00000 1217.00000
1611.00000 1190.00000
1380.00000 779.00000
1705.00000 809.00000
2300.00000 1134.00000
2316.00000 908.00000
718.00000 805.00000
615.00000 1027.00000
670.00000 976.00000
607.00000 924.00000
558.00000 979.00000
IMAGE=F0181.JPG
ID=24 
SCALE=0.033315
LM=14
418.00000 1089.00000
790.00000 1218.00000
828.00000 940.00000
1371.00000 1205.00000
1559.00000 1152.00000
1297.00000 822.00000
1613.00000 808.00000
2180.00000 1045.00000
2170.00000 835.00000
675.00000 914.00000
592.00000 1153.00000
647.00000 1093.00000
583.00000 1045.00000
530.00000 1104.00000
IMAGE=F0182.JPG
ID=25 
SCALE=0.033315
LM=14
418.00000 952.00000
838.00000 1132.00000
895.00000 825.00000
1500.00000 1165.00000
1733.00000 1100.00000
1464.00000 687.00000
1798.00000 689.00000
2483.00000 1012.00000
2462.00000 765.00000
753.00000 764.00000
615.00000 1034.00000
680.00000 974.00000
611.00000 912.00000
547.00000 974.00000
IMAGE=F0183.JPG
ID=26 
SCALE=0.029361
LM=14
305.00000 897.00000
746.00000 1096.00000
833.00000 731.00000
1419.00000 1172.00000
1667.00000 1121.00000
1361.00000 651.00000
1711.00000 684.00000
2425.00000 1047.00000
2360.00000 782.00000
622.00000 702.00000
507.00000 962.00000
566.00000 900.00000
501.00000 839.00000
442.00000 907.00000
IMAGE=F0184.JPG
ID=27 
SCALE=0.029361
LM=14
259.00000 936.00000
681.00000 1123.00000
730.00000 784.00000
1383.00000 1192.00000
1630.00000 1142.00000
1333.00000 666.00000
1693.00000 693.00000
2433.00000 1053.00000
2425.00000 782.00000
548.00000 757.00000
435.00000 1001.00000
496.00000 939.00000
432.00000 881.00000
372.00000 941.00000
IMAGE=F0185.JPG
ID=28 
SCALE=0.030289
LM=14
326.00000 1034.00000
738.00000 1214.00000
803.00000 879.00000
1393.00000 1281.00000
1639.00000 1232.00000
1342.00000 797.00000
1665.00000 815.00000
2335.00000 1177.00000
2333.00000 910.00000
633.00000 854.00000
509.00000 1104.00000
566.00000 1047.00000
503.00000 995.00000
450.00000 1053.00000
IMAGE=F0187.JPG
ID=30 
SCALE=0.029399
LM=14
370.00000 951.00000
803.00000 1134.00000
882.00000 795.00000
1412.00000 1189.00000
1650.00000 1144.00000
1352.00000 720.00000
1688.00000 753.00000
2353.00000 1094.00000
2348.00000 841.00000
696.00000 775.00000
566.00000 1018.00000
630.00000 952.00000
565.00000 897.00000
503.00000 959.00000
IMAGE=F0188.JPG
ID=31 
SCALE=0.029399
LM=14
623.00000 1017.00000
958.00000 1145.00000
1063.00000 883.00000
1491.00000 1185.00000
1689.00000 1139.00000
1462.00000 819.00000
1713.00000 820.00000
2288.00000 1097.00000
2291.00000 894.00000
881.00000 861.00000
766.00000 1071.00000
811.00000 1020.00000
760.00000 972.00000
713.00000 1022.00000
IMAGE=F0149.JPG
ID=1 
SCALE=0.036936
LM=14
396.00000 953.00000
791.00000 1155.00000
866.00000 808.00000
1490.00000 1229.00000
1717.00000 1172.00000
1426.00000 719.00000
1767.00000 742.00000
2500.00000 1093.00000
2496.00000 841.00000
723.00000 779.00000
578.00000 1030.00000
631.00000 970.00000
573.00000 914.00000
515.00000 973.00000
IMAGE=F0150.JPG
ID=2 
SCALE=0.037012
LM=14
431.00000 1140.00000
866.00000 1267.00000
882.00000 900.00000
1515.00000 1290.00000
1740.00000 1254.00000
1480.00000 783.00000
1823.00000 815.00000
2478.00000 1218.00000
2511.00000 955.00000
728.00000 885.00000
611.00000 1176.00000
666.00000 1114.00000
609.00000 1060.00000
550.00000 1121.00000
IMAGE=F0152.JPG
ID=4 
SCALE=0.035692
LM=14
196.00000 1017.00000
591.00000 1271.00000
721.00000 902.00000
1417.00000 1339.00000
1675.00000 1268.00000
1304.00000 811.00000
1701.00000 804.00000
2470.00000 1137.00000
2461.00000 867.00000
519.00000 857.00000
371.00000 1111.00000
435.00000 1052.00000
376.00000 989.00000
312.00000 1052.00000
IMAGE=F0153.JPG
ID=5 
SCALE=0.037012
LM=14
514.00000 971.00000
870.00000 1184.00000
953.00000 874.00000
1454.00000 1257.00000
1658.00000 1213.00000
1441.00000 816.00000
1718.00000 866.00000
2334.00000 1156.00000
2310.00000 933.00000
806.00000 844.00000
680.00000 1055.00000
736.00000 993.00000
680.00000 934.00000
620.00000 997.00000
IMAGE=F0154.JPG
ID=6 
SCALE=0.035692
LM=14
613.00000 1016.00000
951.00000 1125.00000
1011.00000 892.00000
1457.00000 1190.00000
1631.00000 1153.00000
1425.00000 817.00000
1695.00000 844.00000
2215.00000 1076.00000
2225.00000 873.00000
869.00000 851.00000
773.00000 1072.00000
819.00000 1023.00000
771.00000 975.00000
719.00000 1024.00000
IMAGE=F0161.JPG
ID=7 
SCALE=0.035692
LM=14
546.00000 1037.00000
869.00000 1121.00000
933.00000 861.00000
1442.00000 1163.00000
1647.00000 1131.00000
1426.00000 759.00000
1697.00000 797.00000
2271.00000 1071.00000
2273.00000 852.00000
776.00000 856.00000
692.00000 1075.00000
741.00000 1023.00000
689.00000 973.00000
637.00000 1024.00000
IMAGE=F0162.JPG
ID=8 
SCALE=0.037012
LM=14
583.00000 1029.00000
898.00000 1139.00000
973.00000 915.00000
1363.00000 1184.00000
1529.00000 1149.00000
1348.00000 833.00000
1596.00000 861.00000
2057.00000 1098.00000
2057.00000 909.00000
822.00000 885.00000
728.00000 1081.00000
775.00000 1036.00000
725.00000 991.00000
675.00000 1032.00000
IMAGE=F0163.JPG
ID=9 
SCALE=0.036936
LM=14
914.00000 969.00000
1102.00000 1050.00000
1158.00000 911.00000
1391.00000 1069.00000
1510.00000 1057.00000
1388.00000 877.00000
1523.00000 884.00000
1865.00000 995.00000
1825.00000 891.00000
1075.00000 891.00000
1007.00000 1006.00000
1039.00000 973.00000
1004.00000 941.00000
973.00000 975.00000
IMAGE=F0164.JPG
ID=10 
SCALE=0.037012
LM=14
915.00000 1011.00000
1139.00000 1078.00000
1184.00000 905.00000
1464.00000 1080.00000
1584.00000 1065.00000
1461.00000 860.00000
1633.00000 866.00000
1987.00000 1039.00000
1998.00000 903.00000
1085.00000 901.00000
1017.00000 1040.00000
1049.00000 1001.00000
1014.00000 970.00000
979.00000 1009.00000
IMAGE=F0165.JPG
ID=11 
SCALE=0.036936
LM=14
314.00000 1095.00000
721.00000 1233.00000
797.00000 850.00000
1477.00000 1261.00000
1711.00000 1203.00000
1415.00000 714.00000
1789.00000 746.00000
2531.00000 1111.00000
2561.00000 853.00000
558.00000 863.00000
467.00000 1137.00000
517.00000 1079.00000
459.00000 1023.00000
409.00000 1085.00000
IMAGE=F0168.JPG
ID=12 
SCALE=0.036811
LM=14
589.00000 987.00000
893.00000 1134.00000
953.00000 903.00000
1438.00000 1185.00000
1634.00000 1139.00000
1388.00000 829.00000
1662.00000 841.00000
2222.00000 1077.00000
2210.00000 885.00000
840.00000 873.00000
731.00000 1062.00000
781.00000 1014.00000
729.00000 965.00000
680.00000 1014.00000
IMAGE=F0170.JPG
ID=13 
SCALE=0.036811
LM=14
221.00000 999.00000
709.00000 1200.00000
743.00000 819.00000
1331.00000 1277.00000
1583.00000 1221.00000
1293.00000 704.00000
1632.00000 742.00000
2380.00000 1118.00000
2414.00000 827.00000
597.00000 776.00000
447.00000 1075.00000
507.00000 1016.00000
445.00000 957.00000
385.00000 1018.00000
IMAGE=F0171.JPG
ID=14 
SCALE=0.041523
LM=14
329.00000 1015.00000
765.00000 1216.00000
805.00000 883.00000
1407.00000 1292.00000
1661.00000 1245.00000
1366.00000 775.00000
1707.00000 792.00000
2409.00000 1101.00000
2377.00000 855.00000
653.00000 831.00000
530.00000 1103.00000
589.00000 1043.00000
530.00000 983.00000
468.00000 1042.00000
IMAGE=F0172.JPG
ID=15 
SCALE=0.037012
LM=14
265.00000 1106.00000
669.00000 1247.00000
732.00000 887.00000
1383.00000 1301.00000
1639.00000 1235.00000
1313.00000 747.00000
1641.00000 755.00000
2438.00000 1109.00000
2452.00000 834.00000
551.00000 863.00000
437.00000 1162.00000
487.00000 1104.00000
425.00000 1050.00000
378.00000 1104.00000
IMAGE=F0173.JPG
ID=16 
SCALE=0.036936
LM=14
427.00000 984.00000
806.00000 1155.00000
877.00000 853.00000
1431.00000 1222.00000
1660.00000 1175.00000
1399.00000 772.00000
1735.00000 795.00000
2420.00000 1078.00000
2420.00000 825.00000
709.00000 821.00000
589.00000 1061.00000
647.00000 1007.00000
594.00000 955.00000
538.00000 1009.00000
IMAGE=F0174.JPG
ID=17 
SCALE=0.037012
LM=14
531.00000 965.00000
885.00000 1105.00000
929.00000 827.00000
1417.00000 1149.00000
1617.00000 1117.00000
1390.00000 738.00000
1695.00000 781.00000
2197.00000 1121.00000
2255.00000 901.00000
795.00000 802.00000
692.00000 1021.00000
737.00000 970.00000
690.00000 925.00000
644.00000 973.00000
IMAGE=F0175.JPG
ID=18 
SCALE=0.037012
LM=14
451.00000 1065.00000
835.00000 1172.00000
875.00000 886.00000
1412.00000 1208.00000
1629.00000 1181.00000
1404.00000 782.00000
1705.00000 830.00000
2282.00000 1199.00000
2315.00000 973.00000
715.00000 868.00000
616.00000 1109.00000
675.00000 1051.00000
610.00000 995.00000
558.00000 1056.00000
IMAGE=F0176.JPG
ID=19 
SCALE=0.036936
LM=14
862.00000 1019.00000
1091.00000 1104.00000
1141.00000 949.00000
1425.00000 1132.00000
1545.00000 1113.00000
1423.00000 916.00000
1570.00000 923.00000
1937.00000 1074.00000
1925.00000 943.00000
1031.00000 928.00000
972.00000 1059.00000
1007.00000 1025.00000
970.00000 989.00000
931.00000 1026.00000
IMAGE=F0177.JPG
ID=20 
SCALE=0.037012
LM=14
597.00000 993.00000
897.00000 1121.00000
946.00000 873.00000
1423.00000 1183.00000
1614.00000 1149.00000
1396.00000 802.00000
1646.00000 815.00000
2185.00000 1115.00000
2174.00000 905.00000
827.00000 852.00000
729.00000 1041.00000
778.00000 996.00000
729.00000 944.00000
684.00000 996.00000
IMAGE=F0178.JPG
ID=21 
SCALE=0.038433
LM=14
545.00000 1033.00000
872.00000 1172.00000
927.00000 897.00000
1437.00000 1213.00000
1613.00000 1154.00000
1363.00000 798.00000
1635.00000 794.00000
2200.00000 1073.00000
2176.00000 855.00000
787.00000 871.00000
696.00000 1089.00000
739.00000 1050.00000
693.00000 1006.00000
650.00000 1051.00000
IMAGE=F0179.JPG
ID=22 
SCALE=0.041631
LM=14
549.00000 1008.00000
883.00000 1153.00000
956.00000 883.00000
1471.00000 1212.00000
1680.00000 1167.00000
1420.00000 803.00000
1703.00000 814.00000
2312.00000 1095.00000
2306.00000 873.00000
814.00000 855.00000
699.00000 1070.00000
757.00000 1018.00000
699.00000 966.00000
647.00000 1020.00000
IMAGE=F0180.JPG
ID=23 
SCALE=0.037012
LM=14
575.00000 979.00000
890.00000 1120.00000
938.00000 853.00000
1411.00000 1178.00000
1611.00000 1139.00000
1377.00000 779.00000
1665.00000 802.00000
2231.00000 1071.00000
2207.00000 869.00000
807.00000 842.00000
717.00000 1027.00000
763.00000 974.00000
713.00000 933.00000
666.00000 982.00000
IMAGE=F0181.JPG
ID=24 
SCALE=0.037012
LM=14
580.00000 1005.00000
906.00000 1156.00000
958.00000 891.00000
1429.00000 1204.00000
1605.00000 1171.00000
1392.00000 836.00000
1679.00000 861.00000
2188.00000 1131.00000
2187.00000 933.00000
825.00000 873.00000
729.00000 1067.00000
777.00000 1015.00000
726.00000 966.00000
676.00000 1020.00000
IMAGE=F0182.JPG
ID=25 
SCALE=0.037012
LM=14
548.00000 979.00000
877.00000 1137.00000
933.00000 877.00000
1402.00000 1199.00000
1597.00000 1160.00000
1398.00000 797.00000
1667.00000 825.00000
2216.00000 1119.00000
2199.00000 917.00000
813.00000 845.00000
705.00000 1037.00000
752.00000 985.00000
702.00000 942.00000
649.00000 989.00000
IMAGE=F0183.JPG
ID=26 
SCALE=0.037012
LM=14
590.00000 991.00000
939.00000 1145.00000
1003.00000 857.00000
1485.00000 1199.00000
1684.00000 1157.00000
1429.00000 783.00000
1707.00000 802.00000
2293.00000 1081.00000
2287.00000 850.00000
855.00000 834.00000
748.00000 1045.00000
797.00000 996.00000
743.00000 949.00000
698.00000 1001.00000
IMAGE=F0184.JPG
ID=27 
SCALE=0.037012
LM=14
519.00000 1012.00000
847.00000 1159.00000
892.00000 883.00000
1429.00000 1204.00000
1628.00000 1152.00000
1376.00000 776.00000
1661.00000 795.00000
2299.00000 1077.00000
2286.00000 852.00000
763.00000 864.00000
661.00000 1061.00000
710.00000 1014.00000
658.00000 967.00000
611.00000 1013.00000
IMAGE=F0185.JPG
ID=28 
SCALE=0.037012
LM=14
567.00000 1003.00000
895.00000 1163.00000
955.00000 886.00000
1417.00000 1237.00000
1601.00000 1195.00000
1375.00000 838.00000
1633.00000 860.00000
2177.00000 1163.00000
2191.00000 947.00000
807.00000 873.00000
707.00000 1060.00000
754.00000 1017.00000
710.00000 975.00000
662.00000 1019.00000
IMAGE=F0187.JPG
ID=30 
SCALE=0.036936
LM=14
663.00000 1029.00000
992.00000 1164.00000
1063.00000 900.00000
1497.00000 1205.00000
1687.00000 1165.00000
1441.00000 824.00000
1711.00000 851.00000
2277.00000 1109.00000
2260.00000 899.00000
917.00000 881.00000
815.00000 1078.00000
863.00000 1025.00000
815.00000 981.00000
767.00000 1031.00000
IMAGE=F0188.JPG
ID=31 
SCALE=0.037012
LM=14
617.00000 1003.00000
971.00000 1133.00000
1037.00000 856.00000
1500.00000 1171.00000
1693.00000 1119.00000
1473.00000 791.00000
1728.00000 793.00000
2295.00000 1069.00000
2286.00000 859.00000
899.00000 837.00000
771.00000 1046.00000
824.00000 993.00000
777.00000 939.00000
721.00000 995.00000
IMAGE=F0149.JPG
ID=1 
SCALE=0.037012
LM=14
323.00000 974.00000
742.00000 1169.00000
803.00000 819.00000
1435.00000 1221.00000
1678.00000 1151.00000
1365.00000 712.00000
1707.00000 717.00000
2451.00000 1049.00000
2452.00000 789.00000
654.00000 789.00000
513.00000 1050.00000
566.00000 990.00000
508.00000 931.00000
449.00000 995.00000
IMAGE=F0150.JPG
ID=2 
SCALE=0.037012
LM=14
371.00000 1099.00000
809.00000 1225.00000
831.00000 859.00000
1486.00000 1251.00000
1721.00000 1213.00000
1443.00000 743.00000
1785.00000 769.00000
2469.00000 1169.00000
2487.00000 899.00000
669.00000 843.00000
560.00000 1139.00000
617.00000 1077.00000
555.00000 1019.00000
497.00000 1085.00000
IMAGE=F0152.JPG
ID=4 
SCALE=0.037012
LM=14
201.00000 934.00000
615.00000 1192.00000
726.00000 826.00000
1433.00000 1253.00000
1699.00000 1191.00000
1321.00000 735.00000
1719.00000 725.00000
2494.00000 1060.00000
2477.00000 792.00000
521.00000 773.00000
374.00000 1037.00000
436.00000 979.00000
379.00000 913.00000
313.00000 968.00000
IMAGE=F0153.JPG
ID=5 
SCALE=0.035624
LM=14
480.00000 940.00000
853.00000 1151.00000
919.00000 853.00000
1436.00000 1217.00000
1654.00000 1170.00000
1414.00000 781.00000
1693.00000 821.00000
2313.00000 1097.00000
2298.00000 875.00000
783.00000 810.00000
653.00000 1033.00000
711.00000 977.00000
655.00000 915.00000
593.00000 969.00000
IMAGE=F0154.JPG
ID=6 
SCALE=0.035624
LM=14
639.00000 1067.00000
966.00000 1160.00000
1033.00000 923.00000
1487.00000 1206.00000
1665.00000 1167.00000
1458.00000 833.00000
1724.00000 849.00000
2253.00000 1077.00000
2253.00000 866.00000
932.00000 882.00000
799.00000 1113.00000
843.00000 1062.00000
793.00000 1015.00000
742.00000 1068.00000
IMAGE=F0161.JPG
ID=7 
SCALE=0.035624
LM=14
535.00000 1069.00000
863.00000 1151.00000
911.00000 900.00000
1435.00000 1205.00000
1624.00000 1175.00000
1437.00000 802.00000
1701.00000 839.00000
2271.00000 1127.00000
2265.00000 906.00000
778.00000 878.00000
687.00000 1101.00000
736.00000 1053.00000
688.00000 997.00000
631.00000 1055.00000
IMAGE=F0162.JPG
ID=8 
SCALE=0.035624
LM=14
633.00000 1029.00000
951.00000 1137.00000
1000.00000 907.00000
1424.00000 1173.00000
1583.00000 1141.00000
1405.00000 821.00000
1653.00000 843.00000
2125.00000 1082.00000
2093.00000 895.00000
889.00000 873.00000
786.00000 1072.00000
831.00000 1023.00000
783.00000 976.00000
731.00000 1025.00000
IMAGE=F0163.JPG
ID=9 
SCALE=0.035624
LM=14
1035.00000 965.00000
1234.00000 1048.00000
1285.00000 907.00000
1519.00000 1063.00000
1642.00000 1046.00000
1514.00000 871.00000
1649.00000 877.00000
1986.00000 987.00000
1969.00000 874.00000
1199.00000 887.00000
1135.00000 1005.00000
1168.00000 969.00000
1131.00000 941.00000
1097.00000 974.00000
IMAGE=F0164.JPG
ID=10 
SCALE=0.035624
LM=14
875.00000 1058.00000
1091.00000 1114.00000
1149.00000 938.00000
1427.00000 1108.00000
1543.00000 1088.00000
1429.00000 887.00000
1590.00000 895.00000
1950.00000 1063.00000
1957.00000 923.00000
1044.00000 941.00000
975.00000 1078.00000
1012.00000 1044.00000
975.00000 1007.00000
939.00000 1043.00000
IMAGE=F0165.JPG
ID=11 
SCALE=0.035624
LM=14
236.00000 1043.00000
647.00000 1201.00000
720.00000 839.00000
1429.00000 1235.00000
1657.00000 1185.00000
1355.00000 709.00000
1735.00000 719.00000
2491.00000 1078.00000
2488.00000 815.00000
493.00000 818.00000
403.00000 1116.00000
457.00000 1063.00000
397.00000 1000.00000
341.00000 1059.00000
IMAGE=F0168.JPG
ID=12 
SCALE=0.035624
LM=14
548.00000 1038.00000
871.00000 1176.00000
924.00000 929.00000
1420.00000 1207.00000
1600.00000 1157.00000
1356.00000 850.00000
1643.00000 843.00000
2193.00000 1076.00000
2198.00000 877.00000
799.00000 901.00000
701.00000 1096.00000
749.00000 1047.00000
697.00000 1001.00000
646.00000 1050.00000
IMAGE=F0170.JPG
ID=13 
SCALE=0.035624
LM=14
344.00000 1077.00000
785.00000 1245.00000
807.00000 909.00000
1395.00000 1309.00000
1648.00000 1247.00000
1344.00000 778.00000
1665.00000 801.00000
2373.00000 1101.00000
2384.00000 825.00000
646.00000 867.00000
547.00000 1145.00000
593.00000 1094.00000
536.00000 1042.00000
484.00000 1096.00000
IMAGE=F0171.JPG
ID=14 
SCALE=0.035624
LM=14
324.00000 1006.00000
755.00000 1191.00000
769.00000 851.00000
1417.00000 1252.00000
1664.00000 1197.00000
1337.00000 735.00000
1701.00000 734.00000
2420.00000 1019.00000
2429.00000 758.00000
629.00000 811.00000
521.00000 1086.00000
577.00000 1027.00000
517.00000 962.00000
455.00000 1026.00000
IMAGE=F0172.JPG
ID=15 
SCALE=0.035624
LM=14
403.00000 1079.00000
822.00000 1233.00000
911.00000 871.00000
1549.00000 1315.00000
1807.00000 1263.00000
1491.00000 762.00000
1815.00000 776.00000
2610.00000 1151.00000
2617.00000 871.00000
720.00000 829.00000
592.00000 1131.00000
646.00000 1079.00000
589.00000 1020.00000
532.00000 1080.00000
IMAGE=F0173.JPG
ID=16 
SCALE=0.035624
LM=14
440.00000 1015.00000
825.00000 1175.00000
887.00000 861.00000
1462.00000 1234.00000
1688.00000 1181.00000
1417.00000 775.00000
1753.00000 793.00000
2453.00000 1081.00000
2449.00000 819.00000
726.00000 842.00000
603.00000 1082.00000
659.00000 1030.00000
605.00000 973.00000
549.00000 1029.00000
IMAGE=F0174.JPG
ID=17 
SCALE=0.035624
LM=14
561.00000 1046.00000
904.00000 1157.00000
959.00000 885.00000
1465.00000 1175.00000
1663.00000 1132.00000
1420.00000 767.00000
1726.00000 791.00000
2244.00000 1107.00000
2286.00000 888.00000
824.00000 863.00000
716.00000 1083.00000
771.00000 1034.00000
723.00000 992.00000
675.00000 1044.00000
IMAGE=F0175.JPG
ID=18 
SCALE=0.035624
LM=14
476.00000 1104.00000
871.00000 1187.00000
892.00000 884.00000
1459.00000 1193.00000
1675.00000 1151.00000
1423.00000 754.00000
1726.00000 791.00000
2315.00000 1101.00000
2283.00000 888.00000
746.00000 885.00000
641.00000 1123.00000
705.00000 1063.00000
640.00000 1012.00000
589.00000 1075.00000
IMAGE=F0176.JPG
ID=19 
SCALE=0.035624
LM=14
891.00000 1015.00000
1112.00000 1096.00000
1161.00000 941.00000
1455.00000 1119.00000
1569.00000 1099.00000
1426.00000 898.00000
1601.00000 909.00000
1956.00000 1051.00000
1945.00000 925.00000
1059.00000 920.00000
999.00000 1054.00000
1039.00000 1019.00000
996.00000 981.00000
959.00000 1021.00000
IMAGE=F0177.JPG
ID=20 
SCALE=0.035624
LM=14
683.00000 1039.00000
1007.00000 1166.00000
1038.00000 899.00000
1522.00000 1202.00000
1711.00000 1157.00000
1490.00000 813.00000
1740.00000 823.00000
2283.00000 1102.00000
2275.00000 891.00000
924.00000 883.00000
817.00000 1081.00000
867.00000 1030.00000
816.00000 984.00000
769.00000 1033.00000
IMAGE=F0178.JPG
ID=21 
SCALE=0.035624
LM=14
371.00000 992.00000
737.00000 1176.00000
809.00000 843.00000
1403.00000 1257.00000
1613.00000 1199.00000
1326.00000 759.00000
1646.00000 773.00000
2295.00000 1133.00000
2295.00000 869.00000
663.00000 814.00000
543.00000 1065.00000
594.00000 1017.00000
540.00000 963.00000
490.00000 1015.00000
IMAGE=F0179.JPG
ID=22 
SCALE=0.035624
LM=14
530.00000 1023.00000
881.00000 1166.00000
937.00000 895.00000
1461.00000 1209.00000
1672.00000 1162.00000
1410.00000 800.00000
1687.00000 807.00000
2289.00000 1074.00000
2328.00000 849.00000
790.00000 866.00000
689.00000 1086.00000
741.00000 1031.00000
687.00000 979.00000
633.00000 1033.00000
IMAGE=F0180.JPG
ID=23 
SCALE=0.035624
LM=14
579.00000 1023.00000
895.00000 1153.00000
963.00000 889.00000
1429.00000 1207.00000
1633.00000 1165.00000
1396.00000 799.00000
1678.00000 814.00000
2239.00000 1073.00000
2231.00000 869.00000
827.00000 874.00000
729.00000 1071.00000
780.00000 1021.00000
729.00000 976.00000
679.00000 1025.00000
IMAGE=F0181.JPG
ID=24 
SCALE=0.035624
LM=14
525.00000 993.00000
864.00000 1145.00000
921.00000 875.00000
1395.00000 1187.00000
1569.00000 1147.00000
1355.00000 813.00000
1639.00000 835.00000
2161.00000 1109.00000
2159.00000 902.00000
810.00000 845.00000
685.00000 1057.00000
735.00000 1003.00000
683.00000 953.00000
631.00000 1007.00000
IMAGE=F0182.JPG
ID=25 
SCALE=0.035624
LM=14
546.00000 1007.00000
880.00000 1161.00000
935.00000 900.00000
1421.00000 1210.00000
1615.00000 1162.00000
1399.00000 805.00000
1668.00000 821.00000
2215.00000 1100.00000
2201.00000 897.00000
802.00000 871.00000
705.00000 1070.00000
759.00000 1023.00000
704.00000 970.00000
649.00000 1018.00000
IMAGE=F0183.JPG
ID=26 
SCALE=0.035624
LM=14
646.00000 1047.00000
1009.00000 1192.00000
1061.00000 893.00000
1561.00000 1223.00000
1749.00000 1167.00000
1485.00000 800.00000
1767.00000 809.00000
2371.00000 1071.00000
2347.00000 837.00000
919.00000 878.00000
805.00000 1095.00000
857.00000 1050.00000
808.00000 994.00000
759.00000 1051.00000
IMAGE=F0184.JPG
ID=27 
SCALE=0.035624
LM=14
599.00000 1005.00000
923.00000 1150.00000
989.00000 891.00000
1516.00000 1199.00000
1716.00000 1151.00000
1463.00000 788.00000
1748.00000 789.00000
2389.00000 1059.00000
2381.00000 827.00000
845.00000 856.00000
741.00000 1071.00000
793.00000 1021.00000
743.00000 975.00000
692.00000 1024.00000
IMAGE=F0185.JPG
ID=28 
SCALE=0.035624
LM=14
561.00000 1026.00000
908.00000 1157.00000
959.00000 873.00000
1439.00000 1180.00000
1635.00000 1130.00000
1380.00000 786.00000
1632.00000 789.00000
2193.00000 1049.00000
2186.00000 833.00000
812.00000 866.00000
712.00000 1073.00000
761.00000 1030.00000
716.00000 989.00000
667.00000 1031.00000
IMAGE=F0187.JPG
ID=30 
SCALE=0.035624
LM=14
627.00000 1029.00000
991.00000 1160.00000
1036.00000 880.00000
1481.00000 1181.00000
1668.00000 1135.00000
1413.00000 801.00000
1683.00000 813.00000
2246.00000 1053.00000
2236.00000 845.00000
887.00000 873.00000
785.00000 1072.00000
835.00000 1023.00000
787.00000 975.00000
733.00000 1025.00000
IMAGE=F0188.JPG
ID=31 
SCALE=0.035624
LM=14
246.00000 1129.00000
730.00000 1251.00000
782.00000 858.00000
1438.00000 1272.00000
1745.00000 1231.00000
1414.00000 722.00000
1830.00000 747.00000
2511.00000 1131.00000
2489.00000 865.00000
567.00000 878.00000
461.00000 1176.00000
534.00000 1112.00000
465.00000 1049.00000
399.00000 1117.00000
IMAGE=F0198.JPG
ID=1 
SCALE=0.035692
LM=14
294.00000 1064.00000
706.00000 1202.00000
788.00000 829.00000
1394.00000 1264.00000
1675.00000 1207.00000
1408.00000 725.00000
1741.00000 769.00000
2410.00000 1127.00000
2380.00000 865.00000
604.00000 815.00000
468.00000 1102.00000
537.00000 1030.00000
470.00000 965.00000
406.00000 1032.00000
IMAGE=F0199.JPG
ID=2 
SCALE=0.032241
LM=14
223.00000 1013.00000
647.00000 1153.00000
740.00000 803.00000
1342.00000 1242.00000
1632.00000 1202.00000
1328.00000 709.00000
1686.00000 751.00000
2404.00000 1140.00000
2376.00000 870.00000
534.00000 793.00000
394.00000 1053.00000
467.00000 980.00000
397.00000 915.00000
338.00000 981.00000
IMAGE=F0201.JPG
ID=4 
SCALE=0.031235
LM=14
246.00000 992.00000
661.00000 1123.00000
728.00000 783.00000
1373.00000 1187.00000
1636.00000 1156.00000
1357.00000 643.00000
1759.00000 732.00000
2355.00000 1086.00000
2329.00000 858.00000
555.00000 783.00000
422.00000 1037.00000
492.00000 968.00000
424.00000 892.00000
355.00000 967.00000
IMAGE=F0202.JPG
ID=5 
SCALE=0.028560
LM=14
232.00000 1143.00000
651.00000 1214.00000
728.00000 861.00000
1318.00000 1234.00000
1608.00000 1201.00000
1316.00000 718.00000
1659.00000 777.00000
2332.00000 1111.00000
2313.00000 866.00000
461.00000 892.00000
402.00000 1160.00000
474.00000 1100.00000
401.00000 1031.00000
335.00000 1101.00000
IMAGE=F0204.JPG
ID=6 
SCALE=0.028560
LM=14
276.00000 984.00000
652.00000 1137.00000
758.00000 812.00000
1357.00000 1204.00000
1616.00000 1180.00000
1367.00000 727.00000
1722.00000 804.00000
2357.00000 1109.00000
2351.00000 874.00000
591.00000 804.00000
451.00000 1041.00000
525.00000 972.00000
454.00000 904.00000
390.00000 973.00000
IMAGE=F0205.JPG
ID=7 
SCALE=0.029399
LM=14
350.00000 1032.00000
732.00000 1153.00000
820.00000 843.00000
1416.00000 1200.00000
1666.00000 1171.00000
1363.00000 732.00000
1732.00000 787.00000
2357.00000 1121.00000
2333.00000 888.00000
603.00000 847.00000
524.00000 1084.00000
588.00000 1011.00000
526.00000 943.00000
461.00000 1010.00000
IMAGE=F0206.JPG
ID=8 
SCALE=0.028525
LM=14
296.00000 985.00000
691.00000 1148.00000
796.00000 841.00000
1422.00000 1197.00000
1667.00000 1160.00000
1420.00000 719.00000
1804.00000 773.00000
2399.00000 1084.00000
2392.00000 864.00000
594.00000 804.00000
475.00000 1059.00000
547.00000 978.00000
406.00000 979.00000
478.00000 905.00000
IMAGE=F0208.JPG
ID=9 
SCALE=0.027017
LM=14
382.00000 1054.00000
764.00000 1187.00000
848.00000 907.00000
1427.00000 1232.00000
1674.00000 1202.00000
1467.00000 804.00000
1770.00000 842.00000
2322.00000 1128.00000
2303.00000 912.00000
664.00000 875.00000
537.00000 1100.00000
616.00000 1036.00000
542.00000 967.00000
481.00000 1037.00000
IMAGE=F0209.JPG
ID=10 
SCALE=0.022217
LM=14
228.00000 1106.00000
656.00000 1211.00000
723.00000 866.00000
1367.00000 1234.00000
1633.00000 1197.00000
1330.00000 760.00000
1724.00000 795.00000
2378.00000 1132.00000
2340.00000 889.00000
492.00000 879.00000
398.00000 1140.00000
474.00000 1068.00000
401.00000 992.00000
333.00000 1071.00000
IMAGE=F0210.JPG
ID=11 
SCALE=0.022721
LM=14
210.00000 1119.00000
640.00000 1206.00000
711.00000 843.00000
1374.00000 1227.00000
1642.00000 1194.00000
1343.00000 747.00000
1719.00000 781.00000
2382.00000 1143.00000
2361.00000 898.00000
478.00000 855.00000
378.00000 1138.00000
452.00000 1061.00000
374.00000 986.00000
308.00000 1062.00000
IMAGE=F0211.JPG
ID=12 
SCALE=0.025633
LM=14
489.00000 1159.00000
905.00000 1217.00000
950.00000 891.00000
1507.00000 1236.00000
1763.00000 1221.00000
1556.00000 796.00000
1854.00000 843.00000
2420.00000 1171.00000
2408.00000 947.00000
735.00000 906.00000
656.00000 1176.00000
730.00000 1113.00000
658.00000 1044.00000
590.00000 1111.00000
IMAGE=F0212.JPG
ID=13 
SCALE=0.023250
LM=14
193.00000 975.00000
643.00000 1133.00000
710.00000 785.00000
1353.00000 1201.00000
1639.00000 1147.00000
1324.00000 695.00000
1691.00000 688.00000
2372.00000 1057.00000
2353.00000 789.00000
558.00000 766.00000
428.00000 1043.00000
507.00000 982.00000
432.00000 908.00000
359.00000 981.00000
IMAGE=F0198.JPG
ID=1 
SCALE=0.037012
LM=14
189.00000 1032.00000
589.00000 1198.00000
716.00000 826.00000
1329.00000 1299.00000
1623.00000 1241.00000
1309.00000 739.00000
1659.00000 783.00000
2356.00000 1150.00000
2327.00000 872.00000
512.00000 820.00000
372.00000 1096.00000
447.00000 1029.00000
378.00000 948.00000
314.00000 1024.00000
IMAGE=F0199.JPG
ID=2 
SCALE=0.031189
LM=14
253.00000 1032.00000
599.00000 1162.00000
707.00000 876.00000
1284.00000 1250.00000
1590.00000 1208.00000
1235.00000 795.00000
1566.00000 801.00000
2206.00000 1136.00000
2188.00000 898.00000
497.00000 867.00000
407.00000 1089.00000
471.00000 1035.00000
408.00000 971.00000
354.00000 1036.00000
IMAGE=F0201.JPG
ID=4 
SCALE=0.033315
LM=14
273.00000 999.00000
645.00000 1122.00000
699.00000 807.00000
1350.00000 1209.00000
1619.00000 1181.00000
1314.00000 700.00000
1702.00000 756.00000
2299.00000 1111.00000
2286.00000 884.00000
529.00000 823.00000
436.00000 1067.00000
511.00000 993.00000
439.00000 915.00000
372.00000 991.00000
IMAGE=F0202.JPG
ID=5 
SCALE=0.030289
LM=14
288.00000 995.00000
669.00000 1100.00000
762.00000 779.00000
1332.00000 1168.00000
1580.00000 1146.00000
1292.00000 663.00000
1653.00000 731.00000
2309.00000 1075.00000
2287.00000 836.00000
488.00000 796.00000
442.00000 1048.00000
505.00000 993.00000
444.00000 927.00000
385.00000 993.00000
IMAGE=F0204.JPG
ID=6 
SCALE=0.030289
LM=14
198.00000 1039.00000
605.00000 1192.00000
711.00000 866.00000
1336.00000 1241.00000
1601.00000 1210.00000
1325.00000 771.00000
1673.00000 809.00000
2364.00000 1125.00000
2337.00000 886.00000
504.00000 870.00000
406.00000 1120.00000
488.00000 1049.00000
409.00000 966.00000
343.00000 1053.00000
IMAGE=F0205.JPG
ID=7 
SCALE=0.027767
LM=14
214.00000 1051.00000
598.00000 1166.00000
676.00000 859.00000
1320.00000 1218.00000
1575.00000 1193.00000
1259.00000 760.00000
1613.00000 793.00000
2281.00000 1146.00000
2247.00000 907.00000
470.00000 860.00000
388.00000 1102.00000
457.00000 1040.00000
386.00000 966.00000
324.00000 1037.00000
IMAGE=F0206.JPG
ID=8 
SCALE=0.027767
LM=14
253.00000 988.00000
617.00000 1151.00000
739.00000 857.00000
1347.00000 1209.00000
1600.00000 1171.00000
1307.00000 762.00000
1692.00000 795.00000
2285.00000 1103.00000
2272.00000 884.00000
542.00000 829.00000
433.00000 1076.00000
513.00000 1000.00000
437.00000 921.00000
368.00000 996.00000
IMAGE=F0208.JPG
ID=9 
SCALE=0.027735
LM=14
614.00000 970.00000
916.00000 1111.00000
994.00000 891.00000
1478.00000 1171.00000
1655.00000 1148.00000
1453.00000 813.00000
1725.00000 851.00000
2219.00000 1106.00000
2191.00000 926.00000
833.00000 859.00000
754.00000 1048.00000
820.00000 992.00000
757.00000 927.00000
704.00000 994.00000
IMAGE=F0209.JPG
ID=10 
SCALE=0.027767
LM=14
1027.00000 1246.00000
1328.00000 1364.00000
1429.00000 1096.00000
1942.00000 1421.00000
2195.00000 1401.00000
1930.00000 1043.00000
2229.00000 1069.00000
2747.00000 1377.00000
2750.00000 1179.00000
1242.00000 1109.00000
1154.00000 1296.00000
1216.00000 1239.00000
1155.00000 1178.00000
1097.00000 1238.00000
IMAGE=F0210.JPG
ID=11 
SCALE=0.027767
LM=14
258.00000 1183.00000
639.00000 1260.00000
727.00000 934.00000
1324.00000 1271.00000
1579.00000 1241.00000
1292.00000 827.00000
1630.00000 851.00000
2254.00000 1207.00000
2278.00000 973.00000
488.00000 957.00000
424.00000 1209.00000
492.00000 1144.00000
420.00000 1076.00000
358.00000 1145.00000
IMAGE=F0211.JPG
ID=12 
SCALE=0.027767
LM=14
557.00000 1174.00000
892.00000 1232.00000
935.00000 970.00000
1414.00000 1232.00000
1601.00000 1202.00000
1378.00000 871.00000
1645.00000 880.00000
2159.00000 1121.00000
2143.00000 934.00000
743.00000 992.00000
696.00000 1197.00000
759.00000 1145.00000
699.00000 1088.00000
638.00000 1147.00000
IMAGE=F0212.JPG
ID=13 
SCALE=0.027767
LM=14
129.00000 1045.00000
579.00000 1211.00000
666.00000 852.00000
1340.00000 1282.00000
1640.00000 1231.00000
1299.00000 753.00000
1681.00000 762.00000
2341.00000 1134.00000
2330.00000 871.00000
592.00000 810.00000
393.00000 1134.00000
469.00000 1071.00000
388.00000 992.00000
319.00000 1071.00000
IMAGE=F0198.JPG
ID=1 
SCALE=0.035692
LM=14
200.00000 1006.00000
574.00000 1148.00000
671.00000 818.00000
1227.00000 1227.00000
1504.00000 1177.00000
1229.00000 731.00000
1538.00000 760.00000
2165.00000 1072.00000
2137.00000 823.00000
529.00000 810.00000
382.00000 1063.00000
452.00000 994.00000
389.00000 926.00000
322.00000 997.00000
IMAGE=F0199.JPG
ID=2 
SCALE=0.033315
LM=14
289.00000 1023.00000
641.00000 1137.00000
753.00000 838.00000
1300.00000 1203.00000
1527.00000 1153.00000
1251.00000 742.00000
1559.00000 745.00000
2186.00000 1043.00000
2171.00000 809.00000
577.00000 828.00000
454.00000 1064.00000
516.00000 1005.00000
454.00000 943.00000
393.00000 1008.00000
IMAGE=F0201.JPG
ID=4 
SCALE=0.034462
LM=14
369.00000 963.00000
771.00000 1110.00000
834.00000 787.00000
1449.00000 1191.00000
1676.00000 1171.00000
1413.00000 687.00000
1798.00000 745.00000
2358.00000 1085.00000
2358.00000 860.00000
678.00000 801.00000
557.00000 1042.00000
630.00000 972.00000
555.00000 894.00000
491.00000 972.00000
IMAGE=F0202.JPG
ID=5 
SCALE=0.029399
LM=14
336.00000 1088.00000
736.00000 1161.00000
812.00000 841.00000
1405.00000 1209.00000
1634.00000 1182.00000
1360.00000 708.00000
1701.00000 766.00000
2354.00000 1093.00000
2339.00000 857.00000
572.00000 864.00000
518.00000 1124.00000
586.00000 1064.00000
517.00000 999.00000
444.00000 1067.00000
IMAGE=F0204.JPG
ID=6 
SCALE=0.029399
LM=14
337.00000 1028.00000
771.00000 1182.00000
841.00000 870.00000
1410.00000 1231.00000
1631.00000 1200.00000
1400.00000 777.00000
1717.00000 820.00000
2343.00000 1120.00000
2332.00000 889.00000
689.00000 838.00000
548.00000 1108.00000
627.00000 1039.00000
552.00000 961.00000
487.00000 1037.00000
IMAGE=F0205.JPG
ID=7 
SCALE=0.029361
LM=14
353.00000 1096.00000
742.00000 1199.00000
828.00000 899.00000
1406.00000 1218.00000
1630.00000 1181.00000
1358.00000 779.00000
1666.00000 804.00000
2296.00000 1105.00000
2280.00000 878.00000
621.00000 904.00000
539.00000 1140.00000
607.00000 1078.00000
533.00000 1011.00000
470.00000 1078.00000
IMAGE=F0206.JPG
ID=8 
SCALE=0.029399
LM=14
344.00000 983.00000
727.00000 1153.00000
819.00000 862.00000
1355.00000 1200.00000
1588.00000 1165.00000
1367.00000 764.00000
1685.00000 807.00000
2236.00000 1088.00000
2219.00000 885.00000
705.00000 827.00000
534.00000 1061.00000
605.00000 982.00000
528.00000 915.00000
466.00000 990.00000
IMAGE=F0208.JPG
ID=9 
SCALE=0.029399
LM=14
654.00000 982.00000
964.00000 1127.00000
1023.00000 919.00000
1459.00000 1173.00000
1623.00000 1150.00000
1435.00000 852.00000
1691.00000 872.00000
2086.00000 1109.00000
2074.00000 946.00000
883.00000 884.00000
792.00000 1063.00000
852.00000 1006.00000
796.00000 949.00000
741.00000 1007.00000
IMAGE=F0209.JPG
ID=10 
SCALE=0.029399
LM=14
612.00000 1067.00000
920.00000 1172.00000
982.00000 927.00000
1469.00000 1215.00000
1642.00000 1191.00000
1450.00000 870.00000
1727.00000 876.00000
2203.00000 1138.00000
2192.00000 952.00000
803.00000 929.00000
727.00000 1110.00000
785.00000 1062.00000
729.00000 1003.00000
676.00000 1062.00000
IMAGE=F0210.JPG
ID=11 
SCALE=0.029399
LM=14
374.00000 1102.00000
746.00000 1171.00000
839.00000 861.00000
1384.00000 1180.00000
1616.00000 1154.00000
1362.00000 766.00000
1679.00000 789.00000
2250.00000 1127.00000
2234.00000 912.00000
622.00000 877.00000
534.00000 1126.00000
606.00000 1059.00000
544.00000 989.00000
469.00000 1064.00000
IMAGE=F0211.JPG
ID=12 
SCALE=0.029399
LM=14
811.00000 1005.00000
1133.00000 1074.00000
1192.00000 832.00000
1600.00000 1084.00000
1796.00000 1063.00000
1590.00000 750.00000
1844.00000 770.00000
2275.00000 1012.00000
2251.00000 845.00000
1023.00000 844.00000
961.00000 1041.00000
1023.00000 995.00000
962.00000 937.00000
906.00000 992.00000
IMAGE=F0212.JPG
ID=13 
SCALE=0.029361
LM=14
154.00000 950.00000
660.00000 1157.00000
718.00000 770.00000
1343.00000 1246.00000
1661.00000 1189.00000
1308.00000 699.00000
1685.00000 720.00000
2314.00000 1130.00000
2300.00000 866.00000
563.00000 746.00000
414.00000 1028.00000
487.00000 961.00000
419.00000 885.00000
346.00000 961.00000
IMAGE=F0198.JPG
ID=1 
SCALE=0.035692
LM=14
473.00000 1057.00000
843.00000 1189.00000
927.00000 871.00000
1453.00000 1254.00000
1700.00000 1197.00000
1445.00000 779.00000
1736.00000 802.00000
2339.00000 1097.00000
2326.00000 857.00000
779.00000 858.00000
653.00000 1104.00000
718.00000 1040.00000
656.00000 976.00000
596.00000 1041.00000
IMAGE=F0199.JPG
ID=2 
SCALE=0.035692
LM=14
492.00000 1062.00000
833.00000 1183.00000
938.00000 902.00000
1441.00000 1261.00000
1662.00000 1219.00000
1406.00000 825.00000
1693.00000 834.00000
2273.00000 1131.00000
2249.00000 914.00000
743.00000 898.00000
654.00000 1111.00000
715.00000 1053.00000
658.00000 993.00000
596.00000 1056.00000
IMAGE=F0201.JPG
ID=4 
SCALE=0.035624
LM=14
541.00000 950.00000
872.00000 1079.00000
921.00000 839.00000
1418.00000 1168.00000
1600.00000 1156.00000
1405.00000 766.00000
1709.00000 820.00000
2172.00000 1110.00000
2170.00000 929.00000
785.00000 833.00000
698.00000 1022.00000
757.00000 965.00000
699.00000 904.00000
645.00000 966.00000
IMAGE=F0202.JPG
ID=5 
SCALE=0.035692
LM=14
495.00000 1027.00000
827.00000 1089.00000
893.00000 832.00000
1365.00000 1124.00000
1552.00000 1100.00000
1324.00000 715.00000
1618.00000 763.00000
2137.00000 1026.00000
2109.00000 832.00000
709.00000 850.00000
647.00000 1057.00000
701.00000 1012.00000
650.00000 960.00000
599.00000 1014.00000
IMAGE=F0204.JPG
ID=6 
SCALE=0.035692
LM=14
577.00000 1059.00000
931.00000 1204.00000
998.00000 955.00000
1424.00000 1264.00000
1704.00000 1238.00000
1441.00000 894.00000
1707.00000 948.00000
2185.00000 1211.00000
2172.00000 1031.00000
849.00000 937.00000
755.00000 1134.00000
818.00000 1080.00000
759.00000 1016.00000
699.00000 1076.00000
IMAGE=F0205.JPG
ID=7 
SCALE=0.035692
LM=14
668.00000 969.00000
988.00000 1072.00000
1066.00000 829.00000
1511.00000 1122.00000
1710.00000 1105.00000
1497.00000 758.00000
1750.00000 801.00000
2254.00000 1081.00000
2240.00000 893.00000
899.00000 824.00000
822.00000 1014.00000
878.00000 959.00000
823.00000 904.00000
771.00000 960.00000
IMAGE=F0206.JPG
ID=8 
SCALE=0.035692
LM=14
529.00000 966.00000
832.00000 1120.00000
924.00000 887.00000
1350.00000 1187.00000
1525.00000 1169.00000
1357.00000 837.00000
1623.00000 878.00000
2057.00000 1126.00000
2037.00000 964.00000
779.00000 860.00000
679.00000 1048.00000
742.00000 988.00000
682.00000 924.00000
632.00000 987.00000
IMAGE=F0208.JPG
ID=9 
SCALE=0.035692
LM=14
818.00000 983.00000
1050.00000 1084.00000
1118.00000 914.00000
1472.00000 1123.00000
1607.00000 1101.00000
1456.00000 856.00000
1659.00000 873.00000
1981.00000 1066.00000
1968.00000 933.00000
1013.00000 890.00000
936.00000 1039.00000
984.00000 991.00000
938.00000 945.00000
890.00000 991.00000
IMAGE=F0209.JPG
ID=10 
SCALE=0.035692
LM=14
728.00000 1038.00000
967.00000 1126.00000
1041.00000 919.00000
1428.00000 1181.00000
1575.00000 1166.00000
1426.00000 885.00000
1646.00000 913.00000
2024.00000 1151.00000
2003.00000 999.00000
907.00000 913.00000
837.00000 1071.00000
877.00000 1025.00000
836.00000 976.00000
791.00000 1024.00000
IMAGE=F0210.JPG
ID=11 
SCALE=0.035624
LM=14
562.00000 1048.00000
881.00000 1116.00000
951.00000 870.00000
1393.00000 1141.00000
1570.00000 1125.00000
1373.00000 797.00000
1627.00000 829.00000
2056.00000 1116.00000
2078.00000 942.00000
791.00000 872.00000
709.00000 1071.00000
756.00000 1014.00000
696.00000 967.00000
649.00000 1031.00000
IMAGE=F0211.JPG
ID=12 
SCALE=0.035692
LM=14
796.00000 999.00000
1056.00000 1078.00000
1110.00000 882.00000
1433.00000 1126.00000
1586.00000 1125.00000
1469.00000 853.00000
1649.00000 888.00000
1989.00000 1119.00000
1994.00000 980.00000
988.00000 878.00000
925.00000 1032.00000
966.00000 989.00000
925.00000 946.00000
878.00000 991.00000
IMAGE=F0212.JPG
ID=13 
SCALE=0.035624
LM=14
347.00000 1054.00000
779.00000 1209.00000
812.00000 871.00000
1395.00000 1262.00000
1645.00000 1204.00000
1343.00000 784.00000
1678.00000 782.00000
2295.00000 1110.00000
2284.00000 872.00000
666.00000 859.00000
560.00000 1112.00000
627.00000 1055.00000
560.00000 990.00000
499.00000 1057.00000
IMAGE=F0198.JPG
ID=1 
SCALE=0.039968
LM=14
428.00000 1025.00000
787.00000 1168.00000
888.00000 847.00000
1414.00000 1260.00000
1635.00000 1214.00000
1398.00000 783.00000
1691.00000 816.00000
2299.00000 1132.00000
2277.00000 888.00000
725.00000 840.00000
605.00000 1078.00000
666.00000 1009.00000
602.00000 947.00000
547.00000 1014.00000
IMAGE=F0199.JPG
ID=2 
SCALE=0.035692
LM=14
412.00000 1024.00000
742.00000 1147.00000
863.00000 863.00000
1357.00000 1224.00000
1570.00000 1183.00000
1313.00000 787.00000
1603.00000 798.00000
2194.00000 1092.00000
2173.00000 870.00000
662.00000 863.00000
566.00000 1071.00000
627.00000 1015.00000
570.00000 953.00000
517.00000 1017.00000
IMAGE=F0201.JPG
ID=4 
SCALE=0.035692
LM=14
597.00000 1052.00000
925.00000 1152.00000
968.00000 899.00000
1484.00000 1201.00000
1689.00000 1166.00000
1437.00000 792.00000
1743.00000 826.00000
2226.00000 1085.00000
2213.00000 904.00000
846.00000 902.00000
749.00000 1105.00000
811.00000 1056.00000
759.00000 989.00000
699.00000 1047.00000
IMAGE=F0202.JPG
ID=5 
SCALE=0.035692
LM=14
568.00000 1076.00000
916.00000 1150.00000
989.00000 880.00000
1436.00000 1191.00000
1636.00000 1166.00000
1401.00000 778.00000
1685.00000 827.00000
2209.00000 1092.00000
2205.00000 896.00000
774.00000 899.00000
717.00000 1110.00000
779.00000 1063.00000
720.00000 1005.00000
662.00000 1061.00000
IMAGE=F0204.JPG
ID=6 
SCALE=0.035692
LM=14
615.00000 1010.00000
961.00000 1141.00000
1023.00000 883.00000
1485.00000 1177.00000
1680.00000 1150.00000
1466.00000 802.00000
1729.00000 846.00000
2229.00000 1082.00000
2216.00000 898.00000
862.00000 870.00000
791.00000 1077.00000
851.00000 1017.00000
793.00000 957.00000
738.00000 1018.00000
IMAGE=F0205.JPG
ID=7 
SCALE=0.035692
LM=14
700.00000 1038.00000
1002.00000 1127.00000
1085.00000 885.00000
1553.00000 1161.00000
1735.00000 1136.00000
1510.00000 801.00000
1777.00000 826.00000
2270.00000 1089.00000
2253.00000 900.00000
914.00000 891.00000
849.00000 1081.00000
908.00000 1030.00000
851.00000 973.00000
796.00000 1030.00000
IMAGE=F0206.JPG
ID=8 
SCALE=0.035692
LM=14
531.00000 1000.00000
821.00000 1132.00000
884.00000 907.00000
1341.00000 1179.00000
1519.00000 1155.00000
1322.00000 839.00000
1607.00000 868.00000
2061.00000 1100.00000
2061.00000 934.00000
748.00000 883.00000
660.00000 1070.00000
716.00000 1015.00000
662.00000 953.00000
612.00000 1014.00000
IMAGE=F0208.JPG
ID=9 
SCALE=0.035692
LM=14
822.00000 1036.00000
1055.00000 1131.00000
1123.00000 958.00000
1473.00000 1162.00000
1613.00000 1136.00000
1442.00000 889.00000
1655.00000 908.00000
2007.00000 1085.00000
1992.00000 950.00000
1010.00000 940.00000
935.00000 1087.00000
982.00000 1041.00000
938.00000 996.00000
893.00000 1041.00000
IMAGE=F0209.JPG
ID=10 
SCALE=0.035692
LM=14
701.00000 1045.00000
952.00000 1137.00000
1013.00000 938.00000
1399.00000 1184.00000
1548.00000 1167.00000
1384.00000 899.00000
1611.00000 915.00000
2001.00000 1136.00000
2001.00000 983.00000
855.00000 932.00000
800.00000 1086.00000
847.00000 1042.00000
800.00000 998.00000
758.00000 1045.00000
IMAGE=F0210.JPG
ID=11 
SCALE=0.035692
LM=14
638.00000 1063.00000
964.00000 1125.00000
1023.00000 883.00000
1476.00000 1138.00000
1646.00000 1120.00000
1449.00000 799.00000
1699.00000 822.00000
2164.00000 1098.00000
2182.00000 924.00000
850.00000 890.00000
779.00000 1090.00000
835.00000 1039.00000
783.00000 983.00000
728.00000 1037.00000
IMAGE=F0211.JPG
ID=12 
SCALE=0.035692
LM=14
824.00000 1031.00000
1076.00000 1091.00000
1130.00000 894.00000
1477.00000 1112.00000
1624.00000 1096.00000
1467.00000 836.00000
1665.00000 854.00000
2023.00000 1057.00000
2009.00000 921.00000
997.00000 904.00000
948.00000 1065.00000
993.00000 1019.00000
950.00000 975.00000
906.00000 1020.00000
IMAGE=F0212.JPG
ID=13 
SCALE=0.035624
LM=14
403.00000 999.00000
749.00000 1151.00000
840.00000 873.00000
1465.00000 1208.00000
1681.00000 1178.00000
1443.00000 748.00000
1788.00000 807.00000
2396.00000 1108.00000
2376.00000 907.00000
720.00000 832.00000
572.00000 1080.00000
644.00000 1004.00000
572.00000 934.00000
502.00000 1002.00000
IMAGE=F0328.JPG
ID=1 
SCALE=0.025633
LM=14
467.00000 1009.00000
826.00000 1140.00000
891.00000 862.00000
1456.00000 1171.00000
1652.00000 1151.00000
1419.00000 747.00000
1760.00000 824.00000
2363.00000 1100.00000
2306.00000 911.00000
770.00000 838.00000
637.00000 1073.00000
703.00000 1006.00000
634.00000 931.00000
566.00000 1001.00000
IMAGE=F0329.JPG
ID=2 
SCALE=0.026307
LM=14
558.00000 1042.00000
896.00000 1165.00000
960.00000 912.00000
1548.00000 1210.00000
1742.00000 1188.00000
1531.00000 817.00000
1833.00000 859.00000
2420.00000 1133.00000
2394.00000 940.00000
844.00000 886.00000
720.00000 1095.00000
781.00000 1038.00000
718.00000 976.00000
651.00000 1037.00000
IMAGE=F0331.JPG
ID=4 
SCALE=0.024969
LM=14
625.00000 1009.00000
945.00000 1130.00000
1004.00000 876.00000
1538.00000 1152.00000
1717.00000 1139.00000
1533.00000 792.00000
1819.00000 854.00000
2353.00000 1090.00000
2332.00000 914.00000
896.00000 856.00000
772.00000 1053.00000
836.00000 994.00000
770.00000 940.00000
712.00000 995.00000
IMAGE=F0332.JPG
ID=5 
SCALE=0.024969
LM=14
523.00000 1076.00000
919.00000 1238.00000
1056.00000 925.00000
1680.00000 1305.00000
1930.00000 1269.00000
1622.00000 828.00000
1966.00000 876.00000
2667.00000 1191.00000
2627.00000 946.00000
894.00000 887.00000
718.00000 1147.00000
792.00000 1076.00000
722.00000 1004.00000
647.00000 1076.00000
IMAGE=F0333.JPG
ID=6 
SCALE=0.024992
LM=14
594.00000 970.00000
928.00000 1062.00000
991.00000 810.00000
1502.00000 1086.00000
1686.00000 1076.00000
1484.00000 731.00000
1770.00000 773.00000
2290.00000 1045.00000
2263.00000 862.00000
854.00000 790.00000
753.00000 1017.00000
809.00000 952.00000
747.00000 891.00000
689.00000 956.00000
IMAGE=F0334.JPG
ID=7 
SCALE=0.024969
LM=14
334.00000 1101.00000
731.00000 1203.00000
784.00000 897.00000
1406.00000 1154.00000
1628.00000 1110.00000
1321.00000 711.00000
1703.00000 762.00000
2318.00000 1088.00000
2283.00000 870.00000
635.00000 883.00000
524.00000 1156.00000
586.00000 1056.00000
495.00000 1004.00000
445.00000 1093.00000
IMAGE=F0335.JPG
ID=8 
SCALE=0.024992
LM=14
466.00000 997.00000
791.00000 1122.00000
873.00000 860.00000
1485.00000 1171.00000
1703.00000 1148.00000
1467.00000 765.00000
1776.00000 822.00000
2401.00000 1099.00000
2368.00000 906.00000
765.00000 831.00000
629.00000 1066.00000
694.00000 993.00000
626.00000 922.00000
556.00000 994.00000
IMAGE=F0337.JPG
ID=10 
SCALE=0.024992
LM=14
418.00000 1002.00000
738.00000 1122.00000
834.00000 861.00000
1411.00000 1174.00000
1628.00000 1147.00000
1415.00000 768.00000
1718.00000 829.00000
2286.00000 1111.00000
2271.00000 906.00000
701.00000 832.00000
578.00000 1057.00000
644.00000 992.00000
577.00000 925.00000
516.00000 997.00000
IMAGE=F0338.JPG
ID=11 
SCALE=0.026307
LM=14
605.00000 979.00000
947.00000 1123.00000
1057.00000 871.00000
1577.00000 1165.00000
1772.00000 1135.00000
1528.00000 783.00000
1840.00000 818.00000
2469.00000 1085.00000
2409.00000 897.00000
909.00000 822.00000
778.00000 1063.00000
838.00000 1005.00000
773.00000 923.00000
706.00000 992.00000
IMAGE=F0339.JPG
ID=12 
SCALE=0.025607
LM=14
341.00000 1025.00000
695.00000 1155.00000
801.00000 859.00000
1471.00000 1196.00000
1706.00000 1164.00000
1393.00000 730.00000
1790.00000 784.00000
2507.00000 1091.00000
2429.00000 872.00000
669.00000 832.00000
509.00000 1084.00000
583.00000 1017.00000
510.00000 940.00000
443.00000 1019.00000
IMAGE=F0340.JPG
ID=13 
SCALE=0.024992
LM=14
515.00000 1022.00000
844.00000 1151.00000
938.00000 888.00000
1473.00000 1181.00000
1685.00000 1158.00000
1469.00000 813.00000
1730.00000 839.00000
2376.00000 1107.00000
2349.00000 915.00000
807.00000 858.00000
670.00000 1084.00000
738.00000 1015.00000
669.00000 948.00000
608.00000 1017.00000
IMAGE=F0341.JPG
ID=14 
SCALE=0.024325
LM=14
380.00000 904.00000
705.00000 1079.00000
855.00000 815.00000
1429.00000 1215.00000
1642.00000 1202.00000
1428.00000 762.00000
1808.00000 846.00000
2391.00000 1142.00000
2360.00000 940.00000
714.00000 772.00000
549.00000 1000.00000
625.00000 921.00000
556.00000 848.00000
491.00000 910.00000
IMAGE=F0343.JPG
ID=16 
SCALE=0.028560
LM=14
722.00000 906.00000
996.00000 1039.00000
1079.00000 838.00000
1502.00000 1115.00000
1649.00000 1120.00000
1489.00000 773.00000
1777.00000 881.00000
2208.00000 1149.00000
2203.00000 1001.00000
982.00000 792.00000
872.00000 971.00000
926.00000 922.00000
868.00000 857.00000
810.00000 913.00000
IMAGE=F0344.JPG
ID=17 
SCALE=0.029298
LM=14
374.00000 946.00000
724.00000 1109.00000
841.00000 826.00000
1407.00000 1187.00000
1638.00000 1159.00000
1426.00000 761.00000
1736.00000 804.00000
2372.00000 1046.00000
2308.00000 846.00000
743.00000 790.00000
553.00000 1029.00000
622.00000 958.00000
559.00000 880.00000
483.00000 954.00000
IMAGE=F0345.JPG
ID=18 
SCALE=0.029298
LM=14
291.00000 894.00000
657.00000 1094.00000
812.00000 783.00000
1351.00000 1264.00000
1622.00000 1253.00000
1384.00000 756.00000
1722.00000 852.00000
2379.00000 1235.00000
2362.00000 997.00000
682.00000 731.00000
480.00000 980.00000
550.00000 913.00000
483.00000 832.00000
414.00000 909.00000
IMAGE=F0346.JPG
ID=19 
SCALE=0.034300
LM=14
233.00000 1043.00000
616.00000 1198.00000
745.00000 864.00000
1327.00000 1271.00000
1583.00000 1259.00000
1283.00000 759.00000
1678.00000 849.00000
2376.00000 1201.00000
2329.00000 971.00000
583.00000 847.00000
416.00000 1098.00000
479.00000 1027.00000
413.00000 956.00000
344.00000 1036.00000
IMAGE=F0347.JPG
ID=20 
SCALE=0.030289
LM=14
521.00000 941.00000
847.00000 1074.00000
904.00000 826.00000
1463.00000 1100.00000
1693.00000 1050.00000
1374.00000 709.00000
1708.00000 717.00000
2254.00000 933.00000
2214.00000 763.00000
777.00000 800.00000
689.00000 1014.00000
735.00000 934.00000
659.00000 881.00000
614.00000 961.00000
IMAGE=F0328.JPG
ID=1 
SCALE=0.028560
LM=14
589.00000 990.00000
922.00000 1111.00000
985.00000 863.00000
1496.00000 1110.00000
1691.00000 1078.00000
1469.00000 741.00000
1756.00000 771.00000
2347.00000 1005.00000
2284.00000 836.00000
852.00000 834.00000
755.00000 1065.00000
819.00000 992.00000
751.00000 926.00000
685.00000 997.00000
IMAGE=F0329.JPG
ID=2 
SCALE=0.028525
LM=14
691.00000 989.00000
974.00000 1100.00000
1041.00000 877.00000
1552.00000 1149.00000
1749.00000 1125.00000
1519.00000 802.00000
1819.00000 828.00000
2328.00000 1088.00000
2312.00000 916.00000
971.00000 845.00000
826.00000 1039.00000
877.00000 982.00000
822.00000 926.00000
770.00000 986.00000
IMAGE=F0331.JPG
ID=4 
SCALE=0.028525
LM=14
745.00000 855.00000
1021.00000 997.00000
1098.00000 782.00000
1539.00000 1052.00000
1681.00000 1047.00000
1520.00000 732.00000
1775.00000 772.00000
2294.00000 1005.00000
2265.00000 842.00000
998.00000 748.00000
883.00000 928.00000
942.00000 872.00000
886.00000 809.00000
825.00000 871.00000
IMAGE=F0332.JPG
ID=5 
SCALE=0.028525
LM=14
454.00000 976.00000
856.00000 1123.00000
924.00000 826.00000
1466.00000 1169.00000
1713.00000 1149.00000
1443.00000 752.00000
1738.00000 794.00000
2352.00000 1120.00000
2326.00000 894.00000
797.00000 790.00000
638.00000 1048.00000
701.00000 982.00000
638.00000 909.00000
569.00000 983.00000
IMAGE=F0333.JPG
ID=6 
SCALE=0.028560
LM=14
822.00000 1098.00000
1124.00000 1143.00000
1147.00000 909.00000
1624.00000 1104.00000
1792.00000 1081.00000
1594.00000 796.00000
1848.00000 802.00000
2330.00000 1032.00000
2307.00000 856.00000
1050.00000 905.00000
965.00000 1112.00000
999.00000 1037.00000
933.00000 1007.00000
907.00000 1081.00000
IMAGE=F0334.JPG
ID=7 
SCALE=0.027682
LM=14
567.00000 1030.00000
923.00000 1164.00000
978.00000 915.00000
1516.00000 1174.00000
1698.00000 1151.00000
1502.00000 795.00000
1792.00000 829.00000
2331.00000 1142.00000
2320.00000 948.00000
904.00000 859.00000
735.00000 1108.00000
790.00000 1043.00000
724.00000 965.00000
662.00000 1044.00000
IMAGE=F0335.JPG
ID=8 
SCALE=0.027735
LM=14
587.00000 926.00000
889.00000 1029.00000
942.00000 811.00000
1459.00000 1027.00000
1631.00000 1007.00000
1428.00000 696.00000
1704.00000 714.00000
2217.00000 960.00000
2200.00000 800.00000
864.00000 768.00000
732.00000 988.00000
778.00000 937.00000
717.00000 870.00000
668.00000 941.00000
IMAGE=F0337.JPG
ID=10 
SCALE=0.028525
LM=14
764.00000 1007.00000
1051.00000 1114.00000
1119.00000 880.00000
1628.00000 1158.00000
1838.00000 1131.00000
1597.00000 799.00000
1883.00000 836.00000
2415.00000 1108.00000
2372.00000 922.00000
1035.00000 847.00000
902.00000 1065.00000
952.00000 1004.00000
898.00000 943.00000
845.00000 1007.00000
IMAGE=F0338.JPG
ID=11 
SCALE=0.028525
LM=14
668.00000 866.00000
979.00000 1009.00000
1051.00000 753.00000
1530.00000 1063.00000
1757.00000 1039.00000
1525.00000 717.00000
1802.00000 753.00000
2319.00000 1032.00000
2306.00000 852.00000
993.00000 724.00000
814.00000 933.00000
876.00000 866.00000
819.00000 801.00000
756.00000 865.00000
IMAGE=F0339.JPG
ID=12 
SCALE=0.028525
LM=14
676.00000 918.00000
979.00000 1038.00000
1065.00000 799.00000
1595.00000 1089.00000
1860.00000 1065.00000
1569.00000 716.00000
1868.00000 749.00000
2418.00000 1052.00000
2418.00000 865.00000
988.00000 768.00000
830.00000 975.00000
886.00000 921.00000
832.00000 861.00000
769.00000 918.00000
IMAGE=F0340.JPG
ID=13 
SCALE=0.029399
LM=14
887.00000 993.00000
1146.00000 1107.00000
1216.00000 917.00000
1615.00000 1150.00000
1779.00000 1139.00000
1623.00000 877.00000
1859.00000 888.00000
2303.00000 1112.00000
2296.00000 962.00000
1148.00000 878.00000
1010.00000 1056.00000
1056.00000 1012.00000
1005.00000 958.00000
960.00000 1012.00000
IMAGE=F0341.JPG
ID=14 
SCALE=0.029399
LM=14
477.00000 980.00000
787.00000 1112.00000
863.00000 871.00000
1398.00000 1174.00000
1623.00000 1139.00000
1369.00000 797.00000
1688.00000 816.00000
2242.00000 1063.00000
2195.00000 886.00000
786.00000 831.00000
625.00000 1051.00000
671.00000 989.00000
614.00000 923.00000
564.00000 988.00000
IMAGE=F0343.JPG
ID=16 
SCALE=0.033315
LM=14
655.00000 919.00000
932.00000 1055.00000
1022.00000 840.00000
1442.00000 1115.00000
1605.00000 1099.00000
1435.00000 779.00000
1706.00000 830.00000
2178.00000 1071.00000
2151.00000 916.00000
939.00000 800.00000
792.00000 979.00000
843.00000 929.00000
794.00000 870.00000
741.00000 923.00000
IMAGE=F0344.JPG
ID=17 
SCALE=0.027017
LM=14
526.00000 930.00000
894.00000 1070.00000
934.00000 808.00000
1438.00000 1092.00000
1642.00000 1057.00000
1405.00000 724.00000
1727.00000 736.00000
2300.00000 1023.00000
2259.00000 829.00000
891.00000 767.00000
683.00000 994.00000
735.00000 937.00000
675.00000 870.00000
616.00000 934.00000
IMAGE=F0345.JPG
ID=18 
SCALE=0.027767
LM=14
465.00000 991.00000
825.00000 1129.00000
917.00000 820.00000
1481.00000 1163.00000
1749.00000 1116.00000
1437.00000 713.00000
1762.00000 732.00000
2423.00000 1061.00000
2414.00000 829.00000
825.00000 789.00000
656.00000 1049.00000
712.00000 988.00000
657.00000 922.00000
592.00000 991.00000
IMAGE=F0346.JPG
ID=19 
SCALE=0.027767
LM=14
328.00000 1035.00000
758.00000 1200.00000
820.00000 869.00000
1384.00000 1253.00000
1665.00000 1223.00000
1341.00000 791.00000
1696.00000 823.00000
2387.00000 1146.00000
2360.00000 919.00000
747.00000 834.00000
531.00000 1094.00000
591.00000 1025.00000
522.00000 953.00000
456.00000 1031.00000
IMAGE=F0347.JPG
ID=20 
SCALE=0.031235
LM=14
413.00000 978.00000
809.00000 1150.00000
846.00000 867.00000
1412.00000 1185.00000
1623.00000 1140.00000
1345.00000 763.00000
1684.00000 787.00000
2263.00000 1034.00000
2228.00000 856.00000
817.00000 823.00000
587.00000 1055.00000
654.00000 995.00000
591.00000 922.00000
521.00000 993.00000
IMAGE=F0328.JPG
ID=1 
SCALE=0.026307
LM=14
571.00000 1006.00000
942.00000 1146.00000
955.00000 892.00000
1480.00000 1159.00000
1692.00000 1125.00000
1450.00000 782.00000
1744.00000 812.00000
2312.00000 1058.00000
2273.00000 879.00000
912.00000 848.00000
729.00000 1072.00000
792.00000 1015.00000
725.00000 950.00000
662.00000 1014.00000
IMAGE=F0329.JPG
ID=2 
SCALE=0.026307
LM=14
693.00000 1066.00000
1046.00000 1192.00000
1059.00000 961.00000
1587.00000 1218.00000
1768.00000 1191.00000
1538.00000 879.00000
1839.00000 892.00000
2334.00000 1142.00000
2325.00000 969.00000
1041.00000 912.00000
841.00000 1124.00000
892.00000 1070.00000
836.00000 1012.00000
780.00000 1072.00000
IMAGE=F0331.JPG
ID=4 
SCALE=0.026307
LM=14
668.00000 987.00000
976.00000 1122.00000
997.00000 913.00000
1416.00000 1142.00000
1564.00000 1114.00000
1375.00000 845.00000
1615.00000 870.00000
2056.00000 1057.00000
2035.00000 912.00000
982.00000 873.00000
801.00000 1047.00000
853.00000 1001.00000
802.00000 947.00000
745.00000 1001.00000
IMAGE=F0332.JPG
ID=5 
SCALE=0.026307
LM=14
390.00000 1044.00000
827.00000 1187.00000
858.00000 877.00000
1432.00000 1208.00000
1657.00000 1169.00000
1384.00000 778.00000
1678.00000 808.00000
2298.00000 1108.00000
2264.00000 885.00000
813.00000 837.00000
579.00000 1101.00000
645.00000 1039.00000
580.00000 969.00000
510.00000 1041.00000
IMAGE=F0333.JPG
ID=6 
SCALE=0.026307
LM=14
607.00000 1065.00000
943.00000 1135.00000
956.00000 907.00000
1426.00000 1132.00000
1583.00000 1115.00000
1394.00000 808.00000
1666.00000 836.00000
2111.00000 1108.00000
2115.00000 936.00000
911.00000 882.00000
755.00000 1100.00000
795.00000 1038.00000
729.00000 993.00000
695.00000 1061.00000
IMAGE=F0334.JPG
ID=7 
SCALE=0.026307
LM=14
505.00000 1028.00000
900.00000 1177.00000
938.00000 911.00000
1454.00000 1182.00000
1679.00000 1146.00000
1450.00000 791.00000
1745.00000 828.00000
2267.00000 1127.00000
2262.00000 934.00000
899.00000 858.00000
678.00000 1103.00000
734.00000 1045.00000
671.00000 970.00000
607.00000 1042.00000
IMAGE=F0335.JPG
ID=8 
SCALE=0.026307
LM=14
556.00000 1047.00000
889.00000 1164.00000
906.00000 941.00000
1393.00000 1177.00000
1595.00000 1154.00000
1360.00000 843.00000
1645.00000 879.00000
2136.00000 1133.00000
2136.00000 971.00000
892.00000 892.00000
696.00000 1106.00000
743.00000 1060.00000
696.00000 995.00000
637.00000 1056.00000
IMAGE=F0337.JPG
ID=10 
SCALE=0.028560
LM=14
609.00000 1005.00000
962.00000 1120.00000
982.00000 878.00000
1508.00000 1135.00000
1705.00000 1095.00000
1456.00000 772.00000
1734.00000 798.00000
2266.00000 1029.00000
2243.00000 848.00000
932.00000 824.00000
756.00000 1055.00000
814.00000 998.00000
755.00000 937.00000
701.00000 1000.00000
IMAGE=F0338.JPG
ID=11 
SCALE=0.028560
LM=14
518.00000 1033.00000
892.00000 1185.00000
911.00000 923.00000
1409.00000 1197.00000
1587.00000 1162.00000
1365.00000 852.00000
1635.00000 876.00000
2222.00000 1123.00000
2177.00000 938.00000
885.00000 887.00000
674.00000 1110.00000
733.00000 1049.00000
674.00000 987.00000
609.00000 1051.00000
IMAGE=F0339.JPG
ID=12 
SCALE=0.028560
LM=14
441.00000 1061.00000
875.00000 1202.00000
857.00000 922.00000
1466.00000 1225.00000
1685.00000 1192.00000
1410.00000 824.00000
1747.00000 844.00000
2375.00000 1156.00000
2375.00000 945.00000
846.00000 871.00000
609.00000 1124.00000
676.00000 1064.00000
610.00000 995.00000
544.00000 1063.00000
IMAGE=F0340.JPG
ID=13 
SCALE=0.026988
LM=14
589.00000 1011.00000
951.00000 1144.00000
967.00000 905.00000
1450.00000 1169.00000
1656.00000 1145.00000
1432.00000 844.00000
1706.00000 852.00000
2236.00000 1107.00000
2227.00000 928.00000
946.00000 856.00000
736.00000 1073.00000
786.00000 1019.00000
736.00000 961.00000
677.00000 1023.00000
IMAGE=F0341.JPG
ID=14 
SCALE=0.026988
LM=14
365.00000 1022.00000
804.00000 1189.00000
828.00000 876.00000
1502.00000 1232.00000
1717.00000 1185.00000
1435.00000 769.00000
1817.00000 791.00000
2460.00000 1077.00000
2413.00000 867.00000
805.00000 822.00000
548.00000 1085.00000
607.00000 1016.00000
548.00000 945.00000
480.00000 1019.00000
IMAGE=F0343.JPG
ID=16 
SCALE=0.026988
LM=14
645.00000 1048.00000
979.00000 1183.00000
1025.00000 952.00000
1487.00000 1198.00000
1627.00000 1162.00000
1442.00000 854.00000
1705.00000 887.00000
2194.00000 1097.00000
2186.00000 937.00000
976.00000 900.00000
789.00000 1102.00000
851.00000 1046.00000
799.00000 993.00000
737.00000 1046.00000
IMAGE=F0344.JPG
ID=17 
SCALE=0.026988
LM=14
500.00000 1011.00000
886.00000 1157.00000
922.00000 890.00000
1436.00000 1173.00000
1657.00000 1134.00000
1391.00000 796.00000
1720.00000 812.00000
2285.00000 1086.00000
2276.00000 889.00000
890.00000 845.00000
659.00000 1078.00000
720.00000 1023.00000
659.00000 952.00000
600.00000 1018.00000
IMAGE=F0345.JPG
ID=18 
SCALE=0.026988
LM=14
269.00000 972.00000
741.00000 1165.00000
754.00000 819.00000
1340.00000 1185.00000
1581.00000 1148.00000
1290.00000 722.00000
1630.00000 747.00000
2290.00000 1111.00000
2294.00000 875.00000
726.00000 770.00000
463.00000 1045.00000
527.00000 986.00000
468.00000 916.00000
405.00000 985.00000
IMAGE=F0346.JPG
ID=19 
SCALE=0.026988
LM=14
302.00000 1044.00000
749.00000 1214.00000
801.00000 887.00000
1407.00000 1271.00000
1669.00000 1237.00000
1345.00000 803.00000
1718.00000 824.00000
2421.00000 1145.00000
2406.00000 911.00000
767.00000 841.00000
497.00000 1118.00000
560.00000 1041.00000
495.00000 968.00000
428.00000 1043.00000
IMAGE=F0347.JPG
ID=20 
SCALE=0.026988
LM=14
616.00000 1006.00000
926.00000 1141.00000
944.00000 930.00000
1375.00000 1163.00000
1531.00000 1132.00000
1325.00000 853.00000
1578.00000 868.00000
2012.00000 1056.00000
1978.00000 922.00000
930.00000 891.00000
749.00000 1072.00000
802.00000 1026.00000
748.00000 968.00000
699.00000 1024.00000
IMAGE=F0328.JPG
ID=1 
SCALE=0.032241
LM=14
769.00000 994.00000
1050.00000 1110.00000
1067.00000 922.00000
1464.00000 1128.00000
1600.00000 1105.00000
1431.00000 843.00000
1650.00000 874.00000
2080.00000 1066.00000
2060.00000 932.00000
1052.00000 885.00000
881.00000 1054.00000
924.00000 1014.00000
882.00000 960.00000
835.00000 1010.00000
IMAGE=F0329.JPG
ID=2 
SCALE=0.033315
LM=14
809.00000 1018.00000
1078.00000 1117.00000
1091.00000 934.00000
1482.00000 1141.00000
1620.00000 1118.00000
1450.00000 873.00000
1677.00000 891.00000
2050.00000 1083.00000
2050.00000 954.00000
1079.00000 914.00000
919.00000 1055.00000
965.00000 1017.00000
920.00000 973.00000
877.00000 1017.00000
IMAGE=F0331.JPG
ID=4 
SCALE=0.034462
LM=14
827.00000 997.00000
1084.00000 1117.00000
1107.00000 947.00000
1440.00000 1144.00000
1565.00000 1123.00000
1418.00000 900.00000
1607.00000 928.00000
2012.00000 1093.00000
1978.00000 970.00000
1093.00000 919.00000
944.00000 1053.00000
986.00000 1017.00000
943.00000 971.00000
898.00000 1017.00000
IMAGE=F0332.JPG
ID=5 
SCALE=0.033315
LM=14
719.00000 1031.00000
1052.00000 1145.00000
1056.00000 917.00000
1504.00000 1155.00000
1669.00000 1124.00000
1458.00000 836.00000
1680.00000 853.00000
2169.00000 1066.00000
2136.00000 899.00000
1048.00000 877.00000
855.00000 1081.00000
903.00000 1037.00000
856.00000 988.00000
804.00000 1040.00000
IMAGE=F0333.JPG
ID=6 
SCALE=0.033315
LM=14
735.00000 1071.00000
1015.00000 1134.00000
1005.00000 960.00000
1352.00000 1144.00000
1479.00000 1135.00000
1334.00000 906.00000
1542.00000 927.00000
1878.00000 1120.00000
1878.00000 993.00000
998.00000 938.00000
842.00000 1098.00000
882.00000 1059.00000
840.00000 1017.00000
801.00000 1061.00000
IMAGE=F0334.JPG
ID=7 
SCALE=0.033315
LM=14
719.00000 968.00000
1063.00000 1087.00000
1054.00000 878.00000
1457.00000 1094.00000
1611.00000 1070.00000
1451.00000 794.00000
1666.00000 827.00000
2063.00000 1063.00000
2061.00000 915.00000
1045.00000 846.00000
857.00000 1025.00000
905.00000 984.00000
856.00000 926.00000
807.00000 980.00000
IMAGE=F0335.JPG
ID=8 
SCALE=0.033315
LM=14
699.00000 1047.00000
996.00000 1146.00000
995.00000 964.00000
1402.00000 1154.00000
1545.00000 1137.00000
1368.00000 889.00000
1601.00000 908.00000
2011.00000 1109.00000
1994.00000 979.00000
976.00000 935.00000
818.00000 1097.00000
859.00000 1061.00000
814.00000 1012.00000
767.00000 1061.00000
IMAGE=F0337.JPG
ID=10 
SCALE=0.033315
LM=14
842.00000 991.00000
1111.00000 1087.00000
1136.00000 904.00000
1513.00000 1112.00000
1668.00000 1092.00000
1482.00000 831.00000
1702.00000 869.00000
2108.00000 1062.00000
2087.00000 927.00000
1105.00000 872.00000
959.00000 1035.00000
1003.00000 993.00000
958.00000 948.00000
915.00000 995.00000
IMAGE=F0338.JPG
ID=11 
SCALE=0.033315
LM=14
834.00000 964.00000
1119.00000 1084.00000
1144.00000 888.00000
1506.00000 1103.00000
1640.00000 1082.00000
1473.00000 840.00000
1689.00000 863.00000
2124.00000 1046.00000
2083.00000 912.00000
1119.00000 855.00000
965.00000 1021.00000
1008.00000 980.00000
963.00000 935.00000
912.00000 979.00000
IMAGE=F0339.JPG
ID=12 
SCALE=0.034462
LM=14
603.00000 1022.00000
938.00000 1118.00000
938.00000 905.00000
1382.00000 1128.00000
1549.00000 1099.00000
1342.00000 816.00000
1592.00000 829.00000
2071.00000 1049.00000
2057.00000 896.00000
930.00000 865.00000
740.00000 1056.00000
790.00000 1015.00000
744.00000 963.00000
691.00000 1014.00000
IMAGE=F0340.JPG
ID=13 
SCALE=0.034462
LM=14
636.00000 1036.00000
919.00000 1145.00000
932.00000 964.00000
1290.00000 1169.00000
1441.00000 1154.00000
1288.00000 924.00000
1490.00000 933.00000
1904.00000 1129.00000
1892.00000 998.00000
917.00000 925.00000
752.00000 1087.00000
795.00000 1049.00000
751.00000 1005.00000
708.00000 1049.00000
IMAGE=F0341.JPG
ID=14 
SCALE=0.034462
LM=14
648.00000 1013.00000
926.00000 1149.00000
1041.00000 937.00000
1486.00000 1230.00000
1679.00000 1205.00000
1481.00000 885.00000
1762.00000 909.00000
2209.00000 1148.00000
2200.00000 987.00000
987.00000 898.00000
793.00000 1089.00000
849.00000 1030.00000
793.00000 968.00000
739.00000 1035.00000
IMAGE=F0343.JPG
ID=16 
SCALE=0.036936
LM=14
823.00000 998.00000
1080.00000 1114.00000
1107.00000 947.00000
1442.00000 1135.00000
1564.00000 1109.00000
1433.00000 878.00000
1629.00000 902.00000
1999.00000 1066.00000
1988.00000 950.00000
1075.00000 898.00000
939.00000 1050.00000
984.00000 1012.00000
939.00000 969.00000
899.00000 1012.00000
IMAGE=F0344.JPG
ID=17 
SCALE=0.034462
LM=14
761.00000 1026.00000
1069.00000 1149.00000
1099.00000 949.00000
1467.00000 1180.00000
1636.00000 1156.00000
1456.00000 897.00000
1694.00000 916.00000
2117.00000 1140.00000
2115.00000 990.00000
1064.00000 909.00000
890.00000 1080.00000
935.00000 1038.00000
890.00000 987.00000
841.00000 1038.00000
IMAGE=F0345.JPG
ID=18 
SCALE=0.034462
LM=14
536.00000 1002.00000
992.00000 1187.00000
996.00000 869.00000
1530.00000 1203.00000
1747.00000 1175.00000
1482.00000 790.00000
1789.00000 811.00000
2405.00000 1147.00000
2405.00000 929.00000
985.00000 820.00000
725.00000 1070.00000
785.00000 1022.00000
724.00000 953.00000
666.00000 1018.00000
IMAGE=F0346.JPG
ID=19 
SCALE=0.034462
LM=14
524.00000 996.00000
931.00000 1149.00000
992.00000 860.00000
1476.00000 1196.00000
1683.00000 1171.00000
1414.00000 798.00000
1739.00000 817.00000
2338.00000 1098.00000
2333.00000 897.00000
938.00000 817.00000
704.00000 1055.00000
766.00000 997.00000
708.00000 936.00000
647.00000 999.00000
IMAGE=F0347.JPG
ID=20 
SCALE=0.034462
LM=14
702.00000 988.00000
1028.00000 1137.00000
1036.00000 912.00000
1456.00000 1171.00000
1613.00000 1143.00000
1410.00000 851.00000
1662.00000 873.00000
2100.00000 1071.00000
2076.00000 934.00000
1029.00000 873.00000
832.00000 1053.00000
880.00000 1006.00000
834.00000 954.00000
784.00000 1006.00000
IMAGE=F0328.JPG
ID=1 
SCALE=0.034462
LM=14
768.00000 1012.00000
1092.00000 1122.00000
1085.00000 924.00000
1465.00000 1125.00000
1603.00000 1101.00000
1442.00000 837.00000
1662.00000 864.00000
2118.00000 1044.00000
2072.00000 911.00000
1079.00000 876.00000
902.00000 1069.00000
953.00000 1023.00000
903.00000 970.00000
855.00000 1024.00000
IMAGE=F0329.JPG
ID=2 
SCALE=0.034462
LM=14
787.00000 1029.00000
1067.00000 1122.00000
1070.00000 934.00000
1460.00000 1134.00000
1592.00000 1108.00000
1427.00000 862.00000
1652.00000 877.00000
2032.00000 1058.00000
2032.00000 927.00000
1064.00000 899.00000
896.00000 1063.00000
934.00000 1024.00000
893.00000 981.00000
851.00000 1028.00000
IMAGE=F0331.JPG
ID=4 
SCALE=0.034462
LM=14
816.00000 1018.00000
1090.00000 1128.00000
1099.00000 957.00000
1436.00000 1143.00000
1550.00000 1122.00000
1406.00000 900.00000
1599.00000 917.00000
1990.00000 1074.00000
1960.00000 955.00000
1088.00000 912.00000
931.00000 1069.00000
974.00000 1032.00000
931.00000 987.00000
885.00000 1031.00000
IMAGE=F0332.JPG
ID=5 
SCALE=0.034462
LM=14
648.00000 1088.00000
1003.00000 1187.00000
1001.00000 949.00000
1441.00000 1193.00000
1596.00000 1160.00000
1386.00000 863.00000
1622.00000 884.00000
2089.00000 1105.00000
2087.00000 936.00000
988.00000 901.00000
797.00000 1126.00000
847.00000 1077.00000
791.00000 1023.00000
740.00000 1084.00000
IMAGE=F0333.JPG
ID=6 
SCALE=0.034401
LM=14
926.00000 1042.00000
1193.00000 1088.00000
1190.00000 912.00000
1546.00000 1082.00000
1667.00000 1072.00000
1524.00000 835.00000
1727.00000 856.00000
2059.00000 1060.00000
2059.00000 931.00000
1180.00000 885.00000
1035.00000 1059.00000
1070.00000 1016.00000
1026.00000 977.00000
991.00000 1026.00000
IMAGE=F0334.JPG
ID=7 
SCALE=0.033315
LM=14
706.00000 1044.00000
1040.00000 1154.00000
1049.00000 932.00000
1436.00000 1154.00000
1591.00000 1127.00000
1426.00000 848.00000
1646.00000 886.00000
2050.00000 1114.00000
2051.00000 962.00000
1028.00000 896.00000
839.00000 1087.00000
884.00000 1041.00000
834.00000 986.00000
788.00000 1039.00000
IMAGE=F0335.JPG
ID=8 
SCALE=0.033315
LM=14
653.00000 1104.00000
953.00000 1199.00000
954.00000 1013.00000
1361.00000 1201.00000
1503.00000 1180.00000
1326.00000 926.00000
1560.00000 947.00000
1954.00000 1149.00000
1954.00000 1017.00000
938.00000 972.00000
774.00000 1151.00000
812.00000 1109.00000
770.00000 1060.00000
725.00000 1106.00000
IMAGE=F0337.JPG
ID=10 
SCALE=0.034462
LM=14
814.00000 1112.00000
1088.00000 1186.00000
1081.00000 985.00000
1488.00000 1172.00000
1617.00000 1143.00000
1447.00000 891.00000
1658.00000 913.00000
2050.00000 1092.00000
2039.00000 953.00000
1073.00000 946.00000
915.00000 1134.00000
959.00000 1094.00000
918.00000 1048.00000
877.00000 1099.00000
IMAGE=F0338.JPG
ID=11 
SCALE=0.033315
LM=14
813.00000 1022.00000
1100.00000 1133.00000
1106.00000 943.00000
1482.00000 1139.00000
1634.00000 1110.00000
1446.00000 878.00000
1659.00000 890.00000
2068.00000 1066.00000
2066.00000 934.00000
1094.00000 908.00000
937.00000 1079.00000
979.00000 1035.00000
935.00000 989.00000
890.00000 1039.00000
IMAGE=F0339.JPG
ID=12 
SCALE=0.033315
LM=14
668.00000 1049.00000
1004.00000 1148.00000
998.00000 931.00000
1444.00000 1154.00000
1600.00000 1122.00000
1394.00000 845.00000
1648.00000 855.00000
2125.00000 1068.00000
2120.00000 908.00000
981.00000 894.00000
795.00000 1081.00000
843.00000 1036.00000
795.00000 991.00000
750.00000 1039.00000
IMAGE=F0340.JPG
ID=13 
SCALE=0.033315
LM=14
878.00000 1002.00000
1144.00000 1104.00000
1163.00000 914.00000
1527.00000 1120.00000
1676.00000 1101.00000
1514.00000 867.00000
1719.00000 877.00000
2143.00000 1071.00000
2139.00000 930.00000
1143.00000 885.00000
988.00000 1041.00000
1029.00000 1001.00000
985.00000 958.00000
944.00000 1004.00000
IMAGE=F0341.JPG
ID=14 
SCALE=0.033315
LM=14
582.00000 1050.00000
945.00000 1165.00000
929.00000 925.00000
1426.00000 1179.00000
1606.00000 1136.00000
1390.00000 830.00000
1670.00000 834.00000
2164.00000 1028.00000
2135.00000 869.00000
922.00000 878.00000
716.00000 1095.00000
769.00000 1036.00000
710.00000 985.00000
667.00000 1049.00000
IMAGE=F0343.JPG
ID=16 
SCALE=0.034462
LM=14
817.00000 1000.00000
1062.00000 1107.00000
1104.00000 936.00000
1443.00000 1126.00000
1567.00000 1099.00000
1423.00000 866.00000
1622.00000 891.00000
1987.00000 1051.00000
1995.00000 932.00000
1063.00000 894.00000
932.00000 1048.00000
973.00000 1008.00000
931.00000 965.00000
888.00000 1010.00000
IMAGE=F0344.JPG
ID=17 
SCALE=0.033315
LM=14
790.00000 1033.00000
1090.00000 1131.00000
1106.00000 928.00000
1500.00000 1136.00000
1661.00000 1104.00000
1460.00000 851.00000
1708.00000 859.00000
2151.00000 1055.00000
2143.00000 905.00000
1081.00000 892.00000
914.00000 1070.00000
956.00000 1027.00000
905.00000 980.00000
863.00000 1032.00000
IMAGE=F0345.JPG
ID=18 
SCALE=0.034462
LM=14
526.00000 1005.00000
947.00000 1169.00000
969.00000 842.00000
1503.00000 1177.00000
1726.00000 1132.00000
1450.00000 743.00000
1752.00000 766.00000
2378.00000 1076.00000
2370.00000 861.00000
961.00000 800.00000
706.00000 1055.00000
760.00000 1002.00000
703.00000 939.00000
643.00000 1004.00000
IMAGE=F0346.JPG
ID=19 
SCALE=0.034462
LM=14
455.00000 880.00000
847.00000 1044.00000
865.00000 746.00000
1381.00000 1093.00000
1598.00000 1063.00000
1324.00000 679.00000
1642.00000 702.00000
2249.00000 971.00000
2241.00000 765.00000
849.00000 710.00000
603.00000 931.00000
653.00000 873.00000
602.00000 819.00000
550.00000 883.00000
IMAGE=F0347.JPG
ID=20 
SCALE=0.034462
