# Supplementary material for: Effect of preservation on fish morphology over time: Implications for morphological studies
Source: PLoS One. 2019 Mar 21;14(3):e0213915. doi: 10.1371/journal.pone.0213915 (PMC6428252; doi:10.1371/journal.pone.0213915)
Supplement: S1 Dataset — Included additionally for C. lutrensis and C. venusta are river and site of capture. (ZIP) [file pone.0213915.s011.zip › Venusta_Classifiers.csv]

River	Site	Time	ID
Little River	Academy	Field	F0009	a
Little River	Academy	Field	F0012	a
Little River	Academy	Field	F0028	a
Little River	Academy	Field	F0029	a
Little River	Academy	Field	F0030	a
Little River	Academy	Field	F0031	a
Little River	Academy	Field	F0032	a
Little River	Academy	Field	F0039	a
Navasota	Easterly	Field	F0040	a
Navasota	Easterly	Field	F0042	a
Navasota	Easterly	Field	F0043	a
Navasota	Easterly	Field	F0044	a
Navasota	Easterly	Field	F0045	a
Navasota	Easterly	Field	F0046	a
Navasota	Easterly	Field	F0047	a
Navasota	Easterly	Field	F0048	a
Little River	Academy	Two Weeks	F0009	b
Little River	Academy	Two Weeks	F0012	b
Little River	Academy	Two Weeks	F0028	b
Little River	Academy	Two Weeks	F0029	b
Little River	Academy	Two Weeks	F0030	b
Little River	Academy	Two Weeks	F0031	b
Little River	Academy	Two Weeks	F0032	b
Little River	Academy	Two Weeks	F0039	b
Navasota	Easterly	Two Weeks	F0040	b
Navasota	Easterly	Two Weeks	F0042	b
Navasota	Easterly	Two Weeks	F0043	b
Navasota	Easterly	Two Weeks	F0044	b
Navasota	Easterly	Two Weeks	F0045	b
Navasota	Easterly	Two Weeks	F0046	b
Navasota	Easterly	Two Weeks	F0047	b
Navasota	Easterly	Two Weeks	F0048	b
Little River	Academy	Four Weeks	F0009	c
Little River	Academy	Four Weeks	F0012	c
Little River	Academy	Four Weeks	F0028	c
Little River	Academy	Four Weeks	F0029	c
Little River	Academy	Four Weeks	F0030	c
Little River	Academy	Four Weeks	F0031	c
Little River	Academy	Four Weeks	F0032	c
Little River	Academy	Four Weeks	F0039	c
Navasota	Easterly	Four Weeks	F0040	c
Navasota	Easterly	Four Weeks	F0042	c
Navasota	Easterly	Four Weeks	F0043	c
Navasota	Easterly	Four Weeks	F0044	c
Navasota	Easterly	Four Weeks	F0045	c
Navasota	Easterly	Four Weeks	F0046	c
Navasota	Easterly	Four Weeks	F0047	c
Navasota	Easterly	Four Weeks	F0048	c
Little River	Academy	Six Weeks	F0009	d
Little River	Academy	Six Weeks	F0012	d
Little River	Academy	Six Weeks	F0028	d
Little River	Academy	Six Weeks	F0029	d
Little River	Academy	Six Weeks	F0030	d
Little River	Academy	Six Weeks	F0031	d
Little River	Academy	Six Weeks	F0032	d
Little River	Academy	Six Weeks	F0039	d
Navasota	Easterly	Six Weeks	F0040	d
Navasota	Easterly	Six Weeks	F0042	d
Navasota	Easterly	Six Weeks	F0043	d
Navasota	Easterly	Six Weeks	F0044	d
Navasota	Easterly	Six Weeks	F0045	d
Navasota	Easterly	Six Weeks	F0046	d
Navasota	Easterly	Six Weeks	F0047	d
Navasota	Easterly	Six Weeks	F0048	d
Little River	Academy	Eight Weeks	F0009	e
Little River	Academy	Eight Weeks	F0012	e
Little River	Academy	Eight Weeks	F0028	e
Little River	Academy	Eight Weeks	F0029	e
Little River	Academy	Eight Weeks	F0030	e
Little River	Academy	Eight Weeks	F0031	e
Little River	Academy	Eight Weeks	F0032	e
Little River	Academy	Eight Weeks	F0039	e
Navasota	Easterly	Eight Weeks	F0040	e
Navasota	Easterly	Eight Weeks	F0042	e
Navasota	Easterly	Eight Weeks	F0043	e
Navasota	Easterly	Eight Weeks	F0044	e
Navasota	Easterly	Eight Weeks	F0045	e
Navasota	Easterly	Eight Weeks	F0046	e
Navasota	Easterly	Eight Weeks	F0047	e
Navasota	Easterly	Eight Weeks	F0048	e
Guadelupe	Comfort	Field	F0149	a
Guadelupe	Comfort	Field	F0150	a
Guadelupe	Comfort	Field	F0152	a
Guadelupe	Comfort	Field	F0153	a
Guadelupe	Comfort	Field	F0154	a
Guadelupe	Comfort	Field	F0161	a
Guadelupe	Comfort	Field	F0162	a
Guadelupe	Comfort	Field	F0163	a
Guadelupe	Comfort	Field	F0164	a
Guadelupe	Comfort	Field	F0165	a
Medina	Bendera	Field	F0168	a
Medina	Bendera	Field	F0170	a
Medina	Bendera	Field	F0171	a
Medina	Bendera	Field	F0172	a
Medina	Bendera	Field	F0173	a
Medina	Bendera	Field	F0174	a
Medina	Bendera	Field	F0175	a
Medina	Bendera	Field	F0176	a
Medina	Bendera	Field	F0177	a
Lampasas	Kempner	Field	F0178	a
Lampasas	Kempner	Field	F0179	a
Lampasas	Kempner	Field	F0180	a
Lampasas	Kempner	Field	F0181	a
Lampasas	Kempner	Field	F0182	a
Lampasas	Kempner	Field	F0183	a
Lampasas	Kempner	Field	F0184	a
Lampasas	Kempner	Field	F0185	a
Lampasas	Kempner	Field	F0187	a
Lampasas	Kempner	Field	F0188	a
Guadelupe	Comfort	Two Weeks	F0149	b
Guadelupe	Comfort	Two Weeks	F0150	b
Guadelupe	Comfort	Two Weeks	F0152	b
Guadelupe	Comfort	Two Weeks	F0153	b
Guadelupe	Comfort	Two Weeks	F0154	b
Guadelupe	Comfort	Two Weeks	F0161	b
Guadelupe	Comfort	Two Weeks	F0162	b
Guadelupe	Comfort	Two Weeks	F0163	b
Guadelupe	Comfort	Two Weeks	F0164	b
Guadelupe	Comfort	Two Weeks	F0165	b
Medina	Bendera	Two Weeks	F0168	b
Medina	Bendera	Two Weeks	F0170	b
Medina	Bendera	Two Weeks	F0171	b
Medina	Bendera	Two Weeks	F0172	b
Medina	Bendera	Two Weeks	F0173	b
Medina	Bendera	Two Weeks	F0174	b
Medina	Bendera	Two Weeks	F0175	b
Medina	Bendera	Two Weeks	F0176	b
Medina	Bendera	Two Weeks	F0177	b
Lampasas	Kempner	Two Weeks	F0178	b
Lampasas	Kempner	Two Weeks	F0179	b
Lampasas	Kempner	Two Weeks	F0180	b
Lampasas	Kempner	Two Weeks	F0181	b
Lampasas	Kempner	Two Weeks	F0182	b
Lampasas	Kempner	Two Weeks	F0183	b
Lampasas	Kempner	Two Weeks	F0184	b
Lampasas	Kempner	Two Weeks	F0185	b
Lampasas	Kempner	Two Weeks	F0187	b
Lampasas	Kempner	Two Weeks	F0188	b
Guadelupe	Comfort	Four Weeks	F0149	c
Guadelupe	Comfort	Four Weeks	F0150	c
Guadelupe	Comfort	Four Weeks	F0152	c
Guadelupe	Comfort	Four Weeks	F0153	c
Guadelupe	Comfort	Four Weeks	F0154	c
Guadelupe	Comfort	Four Weeks	F0161	c
Guadelupe	Comfort	Four Weeks	F0162	c
Guadelupe	Comfort	Four Weeks	F0163	c
Guadelupe	Comfort	Four Weeks	F0164	c
Guadelupe	Comfort	Four Weeks	F0165	c
Medina	Bendera	Four Weeks	F0168	c
Medina	Bendera	Four Weeks	F0170	c
Medina	Bendera	Four Weeks	F0171	c
Medina	Bendera	Four Weeks	F0172	c
Medina	Bendera	Four Weeks	F0173	c
Medina	Bendera	Four Weeks	F0174	c
Medina	Bendera	Four Weeks	F0175	c
Medina	Bendera	Four Weeks	F0176	c
Medina	Bendera	Four Weeks	F0177	c
Lampasas	Kempner	Four Weeks	F0178	c
Lampasas	Kempner	Four Weeks	F0179	c
Lampasas	Kempner	Four Weeks	F0180	c
Lampasas	Kempner	Four Weeks	F0181	c
Lampasas	Kempner	Four Weeks	F0182	c
Lampasas	Kempner	Four Weeks	F0183	c
Lampasas	Kempner	Four Weeks	F0184	c
Lampasas	Kempner	Four Weeks	F0185	c
Lampasas	Kempner	Four Weeks	F0187	c
Lampasas	Kempner	Four Weeks	F0188	c
Guadelupe	Comfort	Six Weeks	F0149	d
Guadelupe	Comfort	Six Weeks	F0150	d
Guadelupe	Comfort	Six Weeks	F0152	d
Guadelupe	Comfort	Six Weeks	F0153	d
Guadelupe	Comfort	Six Weeks	F0154	d
Guadelupe	Comfort	Six Weeks	F0161	d
Guadelupe	Comfort	Six Weeks	F0162	d
Guadelupe	Comfort	Six Weeks	F0163	d
Guadelupe	Comfort	Six Weeks	F0164	d
Guadelupe	Comfort	Six Weeks	F0165	d
Medina	Bendera	Six Weeks	F0168	d
Medina	Bendera	Six Weeks	F0170	d
Medina	Bendera	Six Weeks	F0171	d
Medina	Bendera	Six Weeks	F0172	d
Medina	Bendera	Six Weeks	F0173	d
Medina	Bendera	Six Weeks	F0174	d
Medina	Bendera	Six Weeks	F0175	d
Medina	Bendera	Six Weeks	F0176	d
Medina	Bendera	Six Weeks	F0177	d
Lampasas	Kempner	Six Weeks	F0178	d
Lampasas	Kempner	Six Weeks	F0179	d
Lampasas	Kempner	Six Weeks	F0180	d
Lampasas	Kempner	Six Weeks	F0181	d
Lampasas	Kempner	Six Weeks	F0182	d
Lampasas	Kempner	Six Weeks	F0183	d
Lampasas	Kempner	Six Weeks	F0184	d
Lampasas	Kempner	Six Weeks	F0185	d
Lampasas	Kempner	Six Weeks	F0187	d
Lampasas	Kempner	Six Weeks	F0188	d
Guadelupe	Comfort	Eight Weeks	F0149	e
Guadelupe	Comfort	Eight Weeks	F0150	e
Guadelupe	Comfort	Eight Weeks	F0152	e
Guadelupe	Comfort	Eight Weeks	F0153	e
Guadelupe	Comfort	Eight Weeks	F0154	e
Guadelupe	Comfort	Eight Weeks	F0161	e
Guadelupe	Comfort	Eight Weeks	F0162	e
Guadelupe	Comfort	Eight Weeks	F0163	e
Guadelupe	Comfort	Eight Weeks	F0164	e
Guadelupe	Comfort	Eight Weeks	F0165	e
Medina	Bendera	Eight Weeks	F0168	e
Medina	Bendera	Eight Weeks	F0170	e
Medina	Bendera	Eight Weeks	F0171	e
Medina	Bendera	Eight Weeks	F0172	e
Medina	Bendera	Eight Weeks	F0173	e
Medina	Bendera	Eight Weeks	F0174	e
Medina	Bendera	Eight Weeks	F0175	e
Medina	Bendera	Eight Weeks	F0176	e
Medina	Bendera	Eight Weeks	F0177	e
Lampasas	Kempner	Eight Weeks	F0178	e
Lampasas	Kempner	Eight Weeks	F0179	e
Lampasas	Kempner	Eight Weeks	F0180	e
Lampasas	Kempner	Eight Weeks	F0181	e
Lampasas	Kempner	Eight Weeks	F0182	e
Lampasas	Kempner	Eight Weeks	F0183	e
Lampasas	Kempner	Eight Weeks	F0184	e
Lampasas	Kempner	Eight Weeks	F0185	e
Lampasas	Kempner	Eight Weeks	F0187	e
Lampasas	Kempner	Eight Weeks	F0188	e
San Marcos	Upper	Field	F0198	a
San Marcos	Upper	Field	F0199	a
San Marcos	Upper	Field	F0201	a
San Marcos	Upper	Field	F0202	a
San Marcos	Upper	Field	F0204	a
San Marcos	Upper	Field	F0205	a
San Marcos	Upper	Field	F0206	a
San Marcos	Upper	Field	F0208	a
San Marcos	Upper	Field	F0209	a
San Marcos	Upper	Field	F0210	a
San Marcos	Upper	Field	F0211	a
San Marcos	Upper	Field	F0212	a
San Marcos	Upper	Two Weeks	F0198	b
San Marcos	Upper	Two Weeks	F0199	b
San Marcos	Upper	Two Weeks	F0201	b
San Marcos	Upper	Two Weeks	F0202	b
San Marcos	Upper	Two Weeks	F0204	b
San Marcos	Upper	Two Weeks	F0205	b
San Marcos	Upper	Two Weeks	F0206	b
San Marcos	Upper	Two Weeks	F0208	b
San Marcos	Upper	Two Weeks	F0209	b
San Marcos	Upper	Two Weeks	F0210	b
San Marcos	Upper	Two Weeks	F0211	b
San Marcos	Upper	Two Weeks	F0212	b
San Marcos	Upper	Four Weeks	F0198	c
San Marcos	Upper	Four Weeks	F0199	c
San Marcos	Upper	Four Weeks	F0201	c
San Marcos	Upper	Four Weeks	F0202	c
San Marcos	Upper	Four Weeks	F0204	c
San Marcos	Upper	Four Weeks	F0205	c
San Marcos	Upper	Four Weeks	F0206	c
San Marcos	Upper	Four Weeks	F0208	c
San Marcos	Upper	Four Weeks	F0209	c
San Marcos	Upper	Four Weeks	F0210	c
San Marcos	Upper	Four Weeks	F0211	c
San Marcos	Upper	Four Weeks	F0212	c
San Marcos	Upper	Six Weeks	F0198	d
San Marcos	Upper	Six Weeks	F0199	d
San Marcos	Upper	Six Weeks	F0201	d
San Marcos	Upper	Six Weeks	F0202	d
San Marcos	Upper	Six Weeks	F0204	d
San Marcos	Upper	Six Weeks	F0205	d
San Marcos	Upper	Six Weeks	F0206	d
San Marcos	Upper	Six Weeks	F0208	d
San Marcos	Upper	Six Weeks	F0209	d
San Marcos	Upper	Six Weeks	F0210	d
San Marcos	Upper	Six Weeks	F0211	d
San Marcos	Upper	Six Weeks	F0212	d
San Marcos	Upper	Eight Weeks	F0198	e
San Marcos	Upper	Eight Weeks	F0199	e
San Marcos	Upper	Eight Weeks	F0201	e
San Marcos	Upper	Eight Weeks	F0202	e
San Marcos	Upper	Eight Weeks	F0204	e
San Marcos	Upper	Eight Weeks	F0205	e
San Marcos	Upper	Eight Weeks	F0206	e
San Marcos	Upper	Eight Weeks	F0208	e
San Marcos	Upper	Eight Weeks	F0209	e
San Marcos	Upper	Eight Weeks	F0210	e
San Marcos	Upper	Eight Weeks	F0211	e
San Marcos	Upper	Eight Weeks	F0212	e
Onion Creek	Driftwood	Field	F0328	a
Onion Creek	Driftwood	Field	F0329	a
Onion Creek	Driftwood	Field	F0331	a
Onion Creek	Driftwood	Field	F0332	a
Onion Creek	Driftwood	Field	F0333	a
Onion Creek	Driftwood	Field	F0334	a
Onion Creek	Driftwood	Field	F0335	a
Onion Creek	Driftwood	Field	F0337	a
Onion Creek	Driftwood	Field	F0338	a
Onion Creek	Driftwood	Field	F0339	a
Onion Creek	Driftwood	Field	F0340	a
Onion Creek	Driftwood	Field	F0341	a
Onion Creek	Driftwood	Field	F0343	a
Onion Creek	Driftwood	Field	F0344	a
Onion Creek	Driftwood	Field	F0345	a
Onion Creek	Driftwood	Field	F0346	a
Onion Creek	Driftwood	Field	F0347	a
Onion Creek	Driftwood	Two Weeks	F0328	b
Onion Creek	Driftwood	Two Weeks	F0329	b
Onion Creek	Driftwood	Two Weeks	F0331	b
Onion Creek	Driftwood	Two Weeks	F0332	b
Onion Creek	Driftwood	Two Weeks	F0333	b
Onion Creek	Driftwood	Two Weeks	F0334	b
Onion Creek	Driftwood	Two Weeks	F0335	b
Onion Creek	Driftwood	Two Weeks	F0337	b
Onion Creek	Driftwood	Two Weeks	F0338	b
Onion Creek	Driftwood	Two Weeks	F0339	b
Onion Creek	Driftwood	Two Weeks	F0340	b
Onion Creek	Driftwood	Two Weeks	F0341	b
Onion Creek	Driftwood	Two Weeks	F0343	b
Onion Creek	Driftwood	Two Weeks	F0344	b
Onion Creek	Driftwood	Two Weeks	F0345	b
Onion Creek	Driftwood	Two Weeks	F0346	b
Onion Creek	Driftwood	Two Weeks	F0347	b
Onion Creek	Driftwood	Four Weeks	F0328	c
Onion Creek	Driftwood	Four Weeks	F0329	c
Onion Creek	Driftwood	Four Weeks	F0331	c
Onion Creek	Driftwood	Four Weeks	F0332	c
Onion Creek	Driftwood	Four Weeks	F0333	c
Onion Creek	Driftwood	Four Weeks	F0334	c
Onion Creek	Driftwood	Four Weeks	F0335	c
Onion Creek	Driftwood	Four Weeks	F0337	c
Onion Creek	Driftwood	Four Weeks	F0338	c
Onion Creek	Driftwood	Four Weeks	F0339	c
Onion Creek	Driftwood	Four Weeks	F0340	c
Onion Creek	Driftwood	Four Weeks	F0341	c
Onion Creek	Driftwood	Four Weeks	F0343	c
Onion Creek	Driftwood	Four Weeks	F0344	c
Onion Creek	Driftwood	Four Weeks	F0345	c
Onion Creek	Driftwood	Four Weeks	F0346	c
Onion Creek	Driftwood	Four Weeks	F0347	c
Onion Creek	Driftwood	Six Weeks	F0328	d
Onion Creek	Driftwood	Six Weeks	F0329	d
Onion Creek	Driftwood	Six Weeks	F0331	d
Onion Creek	Driftwood	Six Weeks	F0332	d
Onion Creek	Driftwood	Six Weeks	F0333	d
Onion Creek	Driftwood	Six Weeks	F0334	d
Onion Creek	Driftwood	Six Weeks	F0335	d
Onion Creek	Driftwood	Six Weeks	F0337	d
Onion Creek	Driftwood	Six Weeks	F0338	d
Onion Creek	Driftwood	Six Weeks	F0339	d
Onion Creek	Driftwood	Six Weeks	F0340	d
Onion Creek	Driftwood	Six Weeks	F0341	d
Onion Creek	Driftwood	Six Weeks	F0343	d
Onion Creek	Driftwood	Six Weeks	F0344	d
Onion Creek	Driftwood	Six Weeks	F0345	d
Onion Creek	Driftwood	Six Weeks	F0346	d
Onion Creek	Driftwood	Six Weeks	F0347	d
Onion Creek	Driftwood	Eight Weeks	F0328	e
Onion Creek	Driftwood	Eight Weeks	F0329	e
Onion Creek	Driftwood	Eight Weeks	F0331	e
Onion Creek	Driftwood	Eight Weeks	F0332	e
Onion Creek	Driftwood	Eight Weeks	F0333	e
Onion Creek	Driftwood	Eight Weeks	F0334	e
Onion Creek	Driftwood	Eight Weeks	F0335	e
Onion Creek	Driftwood	Eight Weeks	F0337	e
Onion Creek	Driftwood	Eight Weeks	F0338	e
Onion Creek	Driftwood	Eight Weeks	F0339	e
Onion Creek	Driftwood	Eight Weeks	F0340	e
Onion Creek	Driftwood	Eight Weeks	F0341	e
Onion Creek	Driftwood	Eight Weeks	F0343	e
Onion Creek	Driftwood	Eight Weeks	F0344	e
Onion Creek	Driftwood	Eight Weeks	F0345	e
Onion Creek	Driftwood	Eight Weeks	F0346	e
Onion Creek	Driftwood	Eight Weeks	F0347	e
